# Supplementary material for: Xyloccensin L
Source: Acta Crystallogr Sect E Struct Rep Online. 2010 Jul 24;66(Pt 8):o2111–2. doi: 10.1107/S1600536810028527 (PMC3007225; doi:10.1107/S1600536810028527)
Supplement: Supplementary file 1 [file e-66-o2111-sup1.cif]

##############################################################################
###                                                                        ###
###        Electronic paper (Acta Crystallographica Section E)             ###
###                                                                        ###
##############################################################################
#                                                                            #
# This CIF contains the data in a paper accepted for publication in Acta     #
# Crystallographica Section E. It conforms to the requirements of Notes      #
# for Authors for Section E, and has been peer reviewed under the auspices   #
# of the IUCr Commission on Journals.                                        #
#                                                                            #
# Full details of the Crystallographic Information File format               #
# are given in the paper "The Crystallographic Information File (CIF):       #
# a New Standard Archive File for Crystallography" by S. R. Hall, F. H.      #
# Allen and I. D. Brown [Acta Cryst. (1991), A47, 655-685].                  #
#                                                                            #
# The current version of the core CIF dictionary is obtainable from          #
# ftp://ftp.iucr.org/pub/cif_core.dic. The current version number is 2.4.    #
#                                                                            #
# Software is freely available for graphical display of the structure(s) in  #
# this CIF.  For information consult the CIF home page http://www.iucr.org/  #
# cif/home.html                                                              #
#                                                                            #
# This file may be used for bona fide research purposes within the           #
# scientific community so long as proper attribution is given to the journal # 
# article from which it was obtained.                                        #
#                                                                            #
##############################################################################
                                             
data_I
_audit_creation_method     SHELXL-97
_chemical_name_systematic
;
(1<i>R</i>,4a<i>R</i>,4b<i>S</i>,5a<i>R</i>,6a<i>R</i>,9<i>R</i>,
10<i>S</i>,10a<i>S</i>,10b<i>R</i>,12a<i>R</i>,13<i>R</i>)-1-(furan-3-yl)-
6a-hydroxy-10-(2-methoxy-2-oxoethyl)-9,10a,12a-trimethyl-3-oxododecahydro-
1<i>H</i>,3<i>H</i>,5a<i>H</i>-6,9-methanoisochromeno[6,5-
<i>f</i>]oxireno[<i>g</i>]chromen-13-yl (2<i>E</i>)-2-methylbut-2-enoate
;
_chemical_name_common     'Xyloccensin L'
_chemical_formula_moiety     'C32 H40 O10'
_chemical_formula_sum     'C32 H40 O10'
_chemical_formula_iupac     'C32 H40 O10'
_chemical_formula_weight     584.64
_chemical_melting_point     ?
_symmetry_cell_setting     orthorhombic
_symmetry_space_group_name_H-M     'P 21 21 21'
_symmetry_space_group_name_Hall     'P 2ac 2ab'
loop_
    _symmetry_equiv_pos_as_xyz
    'x, y, z'
    '-x+1/2, -y, z+1/2'
    '-x, y+1/2, -z+1/2'
    'x+1/2, -y+1/2, -z'
_cell_length_a     8.3859(4)
_cell_length_b     11.0454(5)
_cell_length_c     31.0799(13)
_cell_angle_alpha     90.00
_cell_angle_beta     90.00
_cell_angle_gamma     90.00
_cell_volume     2878.8(2)
_cell_formula_units_Z     4
_cell_measurement_reflns_used     7947
_cell_measurement_theta_min     2.26
_cell_measurement_theta_max     26.99
_cell_measurement_temperature     110(2)
_exptl_crystal_description     block
_exptl_crystal_colour     colorless
_exptl_crystal_size_max     0.46
_exptl_crystal_size_mid     0.44
_exptl_crystal_size_min     0.25
_exptl_crystal_density_diffrn     1.349
_exptl_crystal_density_meas     ?
_exptl_crystal_density_method     'not measured'
_exptl_crystal_F_000     1248
_exptl_absorpt_coefficient_mu     0.100
_exptl_absorpt_correction_type     multi-scan
_exptl_absorpt_process_details     '(SADABS; Bruker, 2004)'
_exptl_absorpt_correction_T_min     0.9555
_exptl_absorpt_correction_T_max     0.9755
_exptl_special_details
;
;
_diffrn_ambient_temperature     110(2)
_diffrn_radiation_type     MoK\a
_diffrn_radiation_wavelength     0.71073
_diffrn_radiation_source     'fine-focus sealed tube'
_diffrn_radiation_monochromator     graphite
_diffrn_measurement_device_type     'Bruker SMART 1000 CCD diffractometer'
_diffrn_measurement_method     '\w scans'
_diffrn_detector_area_resol_mean     ?
_diffrn_reflns_number     14701
_diffrn_reflns_av_R_equivalents     0.0263
_diffrn_reflns_av_sigmaI/netI     0.0241
_diffrn_reflns_theta_min     1.96
_diffrn_reflns_theta_max     27.04
_diffrn_reflns_theta_full     27.04
_diffrn_measured_fraction_theta_max     0.995
_diffrn_measured_fraction_theta_full     0.995
_diffrn_reflns_limit_h_min     -10
_diffrn_reflns_limit_h_max     8
_diffrn_reflns_limit_k_min     -11
_diffrn_reflns_limit_k_max     14
_diffrn_reflns_limit_l_min     -39
_diffrn_reflns_limit_l_max     29
_diffrn_standards_number     0
_diffrn_standards_interval_count     ?
_diffrn_standards_interval_time     ?
_diffrn_standards_decay_%     ?
_refine_special_details
;
 Refinement of F^2^ against ALL reflections.  The weighted R-factor wR and
 goodness of fit S are based on F^2^, conventional R-factors R are based
 on F, with F set to zero for negative F^2^. The threshold expression of
 F^2^ > 2sigma(F^2^) is used only for calculating R-factors(gt) etc. and is
 not relevant to the choice of reflections for refinement.  R-factors based
 on F^2^ are statistically about twice as large as those based on F, and R-
 factors based on ALL data will be even larger.
;
_reflns_number_total     3569
_reflns_number_gt     3202
_reflns_threshold_expression     'I>2\s(I)'
_refine_ls_structure_factor_coef     Fsqd
_refine_ls_matrix_type     full
_refine_ls_R_factor_all     0.0420
_refine_ls_R_factor_gt     0.0362
_refine_ls_wR_factor_gt     0.0922
_refine_ls_wR_factor_ref     0.0961
_refine_ls_goodness_of_fit_ref     1.026
_refine_ls_restrained_S_all     1.026
_refine_ls_number_reflns     3569
_refine_ls_number_parameters     386
_refine_ls_number_restraints     0
_refine_ls_hydrogen_treatment     constr
_refine_ls_weighting_scheme     calc
_refine_ls_weighting_details
         'calc w=1/[\s^2^(Fo^2^)+(0.0574P)^2^+0.8800P] where P=(Fo^2^+2Fc^2^)/3'
_atom_sites_solution_hydrogens     geom
_atom_sites_solution_primary     direct
_atom_sites_solution_secondary     difmap
_refine_ls_shift/su_max     0.002
_refine_ls_shift/su_mean     0.000
_refine_diff_density_max     0.587
_refine_diff_density_min     -0.195
_refine_ls_extinction_method     none
_refine_ls_extinction_coef     ?
_refine_ls_abs_structure_details     ?
loop_
    _atom_type_symbol
    _atom_type_description
    _atom_type_scat_dispersion_real
    _atom_type_scat_dispersion_imag
    _atom_type_scat_source
    'C' 'C' 0.0033 0.0000
                         'International Tables Vol C Tables 4.2.6.8 and 6.1.1.4'
    'H' 'H' 0.0000 0.0000
                         'International Tables Vol C Tables 4.2.6.8 and 6.1.1.4'
    'O' 'O' 0.0106 0.0000
                         'International Tables Vol C Tables 4.2.6.8 and 6.1.1.4'
_computing_data_collection     'SMART (Bruker, 2004)'
_computing_cell_refinement     'SAINT-Plus (Bruker, 2004)'
_computing_data_reduction     'SAINT-Plus (Bruker, 2004)'
_computing_structure_solution     'SHELXS97 (Sheldrick, 2008)'
_computing_structure_refinement     'SHELXL97 (Sheldrick, 2008)'
_computing_molecular_graphics     'SHELXTL (Sheldrick, 2008)'
_computing_publication_material     'SHELXL97 (Sheldrick, 2008)'
loop_
    _atom_site_type_symbol
    _atom_site_label
    _atom_site_fract_x
    _atom_site_fract_y
    _atom_site_fract_z
    _atom_site_U_iso_or_equiv
    _atom_site_adp_type
    _atom_site_calc_flag
    _atom_site_refinement_flags
    _atom_site_occupancy
    _atom_site_disorder_assembly
    _atom_site_disorder_group
    C C1 0.5981(3) 0.5741(2) 0.22231(7) 0.0195(4) Uani d . 1 . .
    C C2 0.7232(3) 0.6275(2) 0.19155(7) 0.0182(4) Uani d . 1 . .
    H H2 0.7917 0.6848 0.2082 0.022 Uiso calc R 1 . .
    C C3 0.6325(3) 0.7006(2) 0.15695(7) 0.0189(5) Uani d . 1 . .
    H H3 0.6422 0.7889 0.1635 0.023 Uiso calc R 1 . .
    C C4 0.4563(3) 0.6652(2) 0.15701(7) 0.0179(4) Uani d . 1 . .
    C C5 0.4478(3) 0.5242(2) 0.15534(7) 0.0164(4) Uani d . 1 . .
    H H5 0.5271 0.4973 0.1333 0.020 Uiso calc R 1 . .
    C C6 0.2853(3) 0.4755(2) 0.14117(7) 0.0191(4) Uani d . 1 . .
    H H6A 0.2777 0.3897 0.1501 0.023 Uiso calc R 1 . .
    H H6B 0.2015 0.5207 0.1568 0.023 Uiso calc R 1 . .
    C C7 0.2499(3) 0.4829(2) 0.09360(7) 0.0200(5) Uani d . 1 . .
    C C8 0.7803(3) 0.4010(2) 0.17338(7) 0.0174(4) Uani d . 1 . .
    C C9 0.6201(3) 0.36277(19) 0.19238(7) 0.0172(4) Uani d . 1 . .
    H H9 0.6436 0.3283 0.2214 0.021 Uiso calc R 1 . .
    C C10 0.5048(3) 0.4712(2) 0.19984(7) 0.0169(4) Uani d . 1 . .
    C C11 0.5487(3) 0.2586(2) 0.16552(7) 0.0184(4) Uani d . 1 . .
    H H11A 0.4458 0.2333 0.1783 0.022 Uiso calc R 1 . .
    H H11B 0.5280 0.2874 0.1359 0.022 Uiso calc R 1 . .
    C C12 0.6618(3) 0.1505(2) 0.16406(8) 0.0212(5) Uani d . 1 . .
    H H12A 0.6235 0.0933 0.1418 0.025 Uiso calc R 1 . .
    H H12B 0.6574 0.1084 0.1921 0.025 Uiso calc R 1 . .
    C C13 0.8391(3) 0.1833(2) 0.15411(7) 0.0187(5) Uani d . 1 . .
    C C14 0.8571(3) 0.31658(19) 0.14091(7) 0.0170(4) Uani d . 1 . .
    H H14 0.9738 0.3352 0.1406 0.020 Uiso calc R 1 . .
    C C15 0.7927(3) 0.3404(2) 0.09497(7) 0.0187(4) Uani d . 1 . .
    H H15A 0.6988 0.3943 0.0975 0.022 Uiso calc R 1 . .
    H H15B 0.8755 0.3853 0.0788 0.022 Uiso calc R 1 . .
    C C16 0.7446(3) 0.2319(2) 0.06835(7) 0.0196(5) Uani d . 1 . .
    C C17 0.8969(3) 0.1031(2) 0.11665(7) 0.0198(5) Uani d . 1 . .
    H H17 0.8806 0.0173 0.1259 0.024 Uiso calc R 1 . .
    C C18 0.9417(3) 0.1573(2) 0.19414(7) 0.0252(5) Uani d . 1 . .
    H H18A 1.0508 0.1857 0.1891 0.038 Uiso calc R 1 . .
    H H18B 0.9429 0.0700 0.1998 0.038 Uiso calc R 1 . .
    H H18C 0.8966 0.1997 0.2190 0.038 Uiso calc R 1 . .
    C C19 0.3680(3) 0.4315(2) 0.22968(7) 0.0200(5) Uani d . 1 . .
    H H19A 0.4090 0.4204 0.2589 0.030 Uiso calc R 1 . .
    H H19B 0.3230 0.3551 0.2193 0.030 Uiso calc R 1 . .
    H H19C 0.2848 0.4939 0.2298 0.030 Uiso calc R 1 . .
    C C20 1.0686(3) 0.1145(2) 0.10408(8) 0.0229(5) Uani d . 1 . .
    C C21 1.1915(3) 0.0517(3) 0.12110(9) 0.0388(7) Uani d . 1 . .
    H H21 1.1806 -0.0064 0.1435 0.047 Uiso calc R 1 . .
    C C22 1.1390(3) 0.1892(2) 0.07166(9) 0.0291(6) Uani d . 1 . .
    H H22 1.0848 0.2445 0.0534 0.035 Uiso calc R 1 . .
    C C23 1.2970(3) 0.1660(2) 0.07200(10) 0.0352(6) Uani d . 1 . .
    H H23 1.3731 0.2034 0.0536 0.042 Uiso calc R 1 . .
    C C28 0.3676(3) 0.7303(2) 0.12087(7) 0.0227(5) Uani d . 1 . .
    H H28A 0.2525 0.7192 0.1246 0.034 Uiso calc R 1 . .
    H H28B 0.4003 0.6966 0.0931 0.034 Uiso calc R 1 . .
    H H28C 0.3931 0.8168 0.1217 0.034 Uiso calc R 1 . .
    C C29 0.3932(3) 0.7090(2) 0.20030(7) 0.0216(5) Uani d . 1 . .
    H H29A 0.3890 0.7986 0.2004 0.026 Uiso calc R 1 . .
    H H29B 0.2834 0.6783 0.2046 0.026 Uiso calc R 1 . .
    C C30 0.8289(3) 0.5291(2) 0.17323(7) 0.0186(4) Uani d . 1 . .
    H H30 0.9032 0.5542 0.1497 0.022 Uiso calc R 1 . .
    C C31 0.3549(4) 0.4634(3) 0.02342(7) 0.0309(6) Uani d . 1 . .
    H H31A 0.2752 0.4020 0.0160 0.046 Uiso calc R 1 . .
    H H31B 0.4555 0.4450 0.0088 0.046 Uiso calc R 1 . .
    H H31C 0.3168 0.5433 0.0143 0.046 Uiso calc R 1 . .
    C C32 0.8270(3) 0.7374(2) 0.10287(7) 0.0201(5) Uani d . 1 . .
    C C33 0.8800(3) 0.7130(2) 0.05808(7) 0.0217(5) Uani d . 1 . .
    C C34 0.8116(3) 0.6249(2) 0.03490(7) 0.0239(5) Uani d . 1 . .
    H H34 0.7187 0.5880 0.0464 0.029 Uiso calc R 1 . .
    C C35 0.8694(4) 0.5802(3) -0.00750(8) 0.0334(6) Uani d . 1 . .
    H H35A 0.9248 0.6458 -0.0226 0.050 Uiso calc R 1 . .
    H H35B 0.7784 0.5530 -0.0248 0.050 Uiso calc R 1 . .
    H H35C 0.9430 0.5124 -0.0030 0.050 Uiso calc R 1 . .
    C C36 1.0232(3) 0.7845(3) 0.04405(8) 0.0308(6) Uani d . 1 . .
    H H36A 1.1197 0.7488 0.0565 0.046 Uiso calc R 1 . .
    H H36B 1.0125 0.8684 0.0539 0.046 Uiso calc R 1 . .
    H H36C 1.0309 0.7831 0.0126 0.046 Uiso calc R 1 . .
    O O1 0.6661(2) 0.53802(16) 0.26154(5) 0.0239(4) Uani d . 1 . .
    H H1 0.7477 0.4960 0.2567 0.036 Uiso calc R 1 . .
    O O2 0.69261(19) 0.67773(14) 0.11384(5) 0.0196(3) Uani d . 1 . .
    O O3 0.8976(2) 0.80205(15) 0.12781(5) 0.0266(4) Uani d . 1 . .
    O O4 0.1193(2) 0.50008(15) 0.07891(6) 0.0272(4) Uani d . 1 . .
    O O5 0.3803(2) 0.46342(16) 0.06975(5) 0.0231(4) Uani d . 1 . .
    O O6 0.89406(19) 0.44735(15) 0.20546(5) 0.0208(3) Uani d . 1 . .
    O O7 0.6602(2) 0.24246(16) 0.03686(5) 0.0278(4) Uani d . 1 . .
    O O8 0.7975(2) 0.12148(15) 0.07864(5) 0.0217(3) Uani d . 1 . .
    O O9 1.3317(2) 0.0814(2) 0.10248(7) 0.0412(5) Uani d . 1 . .
    O O10 0.4921(2) 0.66853(14) 0.23485(5) 0.0219(4) Uani d . 1 . .
loop_
    _atom_site_aniso_label
    _atom_site_aniso_U_11
    _atom_site_aniso_U_22
    _atom_site_aniso_U_33
    _atom_site_aniso_U_12
    _atom_site_aniso_U_13
    _atom_site_aniso_U_23
    C1 0.0233(11) 0.0216(11) 0.0137(9) 0.0018(9) -0.0003(9) -0.0023(8)
    C2 0.0207(11) 0.0168(10) 0.0172(10) -0.0010(9) -0.0009(9) -0.0035(8)
    C3 0.0237(11) 0.0167(10) 0.0163(10) -0.0004(9) 0.0006(9) -0.0030(8)
    C4 0.0189(11) 0.0180(10) 0.0167(10) 0.0014(9) 0.0005(9) -0.0022(8)
    C5 0.0167(10) 0.0174(10) 0.0150(10) 0.0016(9) 0.0001(8) -0.0001(8)
    C6 0.0177(11) 0.0216(11) 0.0179(10) 0.0006(9) 0.0000(9) -0.0009(9)
    C7 0.0219(11) 0.0136(10) 0.0246(11) -0.0029(9) -0.0029(9) 0.0004(9)
    C8 0.0186(11) 0.0183(10) 0.0152(9) 0.0020(9) -0.0009(9) 0.0005(8)
    C9 0.0182(10) 0.0194(10) 0.0140(9) 0.0011(9) 0.0016(9) 0.0012(8)
    C10 0.0169(10) 0.0191(10) 0.0147(10) 0.0015(9) 0.0009(8) -0.0006(8)
    C11 0.0192(10) 0.0170(10) 0.0189(10) -0.0008(9) 0.0026(8) 0.0002(8)
    C12 0.0242(12) 0.0157(10) 0.0236(11) 0.0002(9) 0.0071(9) 0.0024(9)
    C13 0.0218(11) 0.0172(10) 0.0172(10) 0.0033(9) 0.0030(9) 0.0024(8)
    C14 0.0177(10) 0.0163(10) 0.0171(10) 0.0018(9) 0.0013(8) 0.0008(8)
    C15 0.0216(11) 0.0183(10) 0.0162(10) 0.0027(9) 0.0031(9) 0.0006(8)
    C16 0.0183(11) 0.0245(11) 0.0161(10) 0.0004(9) 0.0051(9) 0.0001(9)
    C17 0.0241(11) 0.0160(10) 0.0193(10) 0.0018(9) 0.0013(9) 0.0004(8)
    C18 0.0308(13) 0.0244(12) 0.0204(11) 0.0066(10) 0.0034(10) 0.0038(9)
    C19 0.0219(11) 0.0222(11) 0.0160(10) 0.0025(10) 0.0052(9) 0.0004(8)
    C20 0.0255(12) 0.0209(11) 0.0224(11) 0.0031(10) 0.0015(9) -0.0073(9)
    C21 0.0335(15) 0.0531(18) 0.0297(13) 0.0206(14) 0.0047(12) 0.0016(13)
    C22 0.0263(13) 0.0221(12) 0.0388(14) 0.0007(10) 0.0089(11) 0.0014(10)
    C23 0.0289(14) 0.0248(13) 0.0518(17) -0.0064(12) 0.0125(12) -0.0126(12)
    C28 0.0245(12) 0.0199(11) 0.0237(11) 0.0046(10) -0.0017(9) 0.0000(9)
    C29 0.0251(12) 0.0200(11) 0.0198(11) 0.0053(10) 0.0014(10) -0.0025(9)
    C30 0.0179(10) 0.0200(10) 0.0178(10) 0.0005(9) -0.0009(9) 0.0001(8)
    C31 0.0377(14) 0.0392(14) 0.0160(11) -0.0076(13) -0.0023(10) -0.0010(10)
    C32 0.0224(11) 0.0158(10) 0.0220(11) 0.0014(9) -0.0011(9) 0.0047(9)
    C33 0.0217(11) 0.0227(11) 0.0206(11) 0.0031(10) 0.0000(9) 0.0068(9)
    C34 0.0254(12) 0.0260(12) 0.0203(10) 0.0061(10) -0.0013(10) 0.0034(9)
    C35 0.0393(15) 0.0390(15) 0.0220(12) 0.0101(13) -0.0014(11) -0.0037(11)
    C36 0.0282(13) 0.0383(14) 0.0260(12) -0.0044(12) 0.0022(11) 0.0097(11)
    O1 0.0276(9) 0.0288(9) 0.0153(7) 0.0019(8) -0.0035(7) -0.0013(7)
    O2 0.0229(8) 0.0194(8) 0.0165(7) -0.0025(7) 0.0030(6) -0.0014(6)
    O3 0.0325(10) 0.0221(8) 0.0251(8) -0.0089(8) -0.0013(8) -0.0023(7)
    O4 0.0222(9) 0.0289(9) 0.0306(9) -0.0016(7) -0.0080(7) 0.0044(7)
    O5 0.0246(8) 0.0280(8) 0.0169(7) -0.0024(8) 0.0000(7) -0.0037(7)
    O6 0.0211(8) 0.0215(8) 0.0199(7) 0.0001(7) -0.0042(7) 0.0008(6)
    O7 0.0291(9) 0.0346(9) 0.0197(8) 0.0046(8) -0.0028(7) -0.0029(7)
    O8 0.0234(8) 0.0201(8) 0.0216(8) 0.0005(7) 0.0008(7) -0.0035(6)
    O9 0.0268(10) 0.0582(14) 0.0385(11) 0.0118(10) -0.0020(9) -0.0137(10)
    O10 0.0281(9) 0.0216(8) 0.0160(7) 0.0040(7) 0.0015(7) -0.0048(6)
_geom_special_details
;
 All esds (except the esd in the dihedral angle between two l.s. planes)
 are estimated using the full covariance matrix.  The cell esds are taken
 into account individually in the estimation of esds in distances, angles
 and torsion angles; correlations between esds in cell parameters are only
 used when they are defined by crystal symmetry.  An approximate (isotropic)
 treatment of cell esds is used for estimating esds involving l.s. planes.
;
loop_
    _geom_bond_atom_site_label_1
    _geom_bond_atom_site_label_2
    _geom_bond_site_symmetry_2
    _geom_bond_distance
    _geom_bond_publ_flag
    C1 O1 . 1.404(3) ?
    C1 O10 . 1.424(3) ?
    C1 C2 . 1.537(3) ?
    C1 C10 . 1.546(3) ?
    C2 C30 . 1.514(3) ?
    C2 C3 . 1.545(3) ?
    C2 H2 . 1.0000 ?
    C3 O2 . 1.454(3) ?
    C3 C4 . 1.529(3) ?
    C3 H3 . 1.0000 ?
    C4 C29 . 1.525(3) ?
    C4 C28 . 1.527(3) ?
    C4 C5 . 1.559(3) ?
    C5 C6 . 1.530(3) ?
    C5 C10 . 1.576(3) ?
    C5 H5 . 1.0000 ?
    C6 C7 . 1.510(3) ?
    C6 H6A . 0.9900 ?
    C6 H6B . 0.9900 ?
    C7 O4 . 1.202(3) ?
    C7 O5 . 1.339(3) ?
    C8 O6 . 1.472(3) ?
    C8 C30 . 1.472(3) ?
    C8 C14 . 1.518(3) ?
    C8 C9 . 1.527(3) ?
    C9 C11 . 1.542(3) ?
    C9 C10 . 1.557(3) ?
    C9 H9 . 1.0000 ?
    C10 C19 . 1.539(3) ?
    C11 C12 . 1.525(3) ?
    C11 H11A . 0.9900 ?
    C11 H11B . 0.9900 ?
    C12 C13 . 1.561(3) ?
    C12 H12A . 0.9900 ?
    C12 H12B . 0.9900 ?
    C13 C14 . 1.536(3) ?
    C13 C18 . 1.540(3) ?
    C13 C17 . 1.541(3) ?
    C14 C15 . 1.549(3) ?
    C14 H14 . 1.0000 ?
    C15 C16 . 1.511(3) ?
    C15 H15A . 0.9900 ?
    C15 H15B . 0.9900 ?
    C16 O7 . 1.213(3) ?
    C16 O8 . 1.336(3) ?
    C17 O8 . 1.460(3) ?
    C17 C20 . 1.498(3) ?
    C17 H17 . 1.0000 ?
    C18 H18A . 0.9800 ?
    C18 H18B . 0.9800 ?
    C18 H18C . 0.9800 ?
    C19 H19A . 0.9800 ?
    C19 H19B . 0.9800 ?
    C19 H19C . 0.9800 ?
    C20 C21 . 1.350(4) ?
    C20 C22 . 1.429(4) ?
    C21 O9 . 1.351(4) ?
    C21 H21 . 0.9500 ?
    C22 C23 . 1.350(4) ?
    C22 H22 . 0.9500 ?
    C23 O9 . 1.362(4) ?
    C23 H23 . 0.9500 ?
    C28 H28A . 0.9800 ?
    C28 H28B . 0.9800 ?
    C28 H28C . 0.9800 ?
    C29 O10 . 1.429(3) ?
    C29 H29A . 0.9900 ?
    C29 H29B . 0.9900 ?
    C30 O6 . 1.455(3) ?
    C30 H30 . 1.0000 ?
    C31 O5 . 1.455(3) ?
    C31 H31A . 0.9800 ?
    C31 H31B . 0.9800 ?
    C31 H31C . 0.9800 ?
    C32 O3 . 1.209(3) ?
    C32 O2 . 1.349(3) ?
    C32 C33 . 1.486(3) ?
    C33 C34 . 1.339(3) ?
    C33 C36 . 1.503(3) ?
    C34 C35 . 1.488(3) ?
    C34 H34 . 0.9500 ?
    C35 H35A . 0.9800 ?
    C35 H35B . 0.9800 ?
    C35 H35C . 0.9800 ?
    C36 H36A . 0.9800 ?
    C36 H36B . 0.9800 ?
    C36 H36C . 0.9800 ?
    O1 H1 . 0.8400 ?
loop_
    _geom_angle_atom_site_label_1
    _geom_angle_atom_site_label_2
    _geom_angle_atom_site_label_3
    _geom_angle_site_symmetry_1
    _geom_angle_site_symmetry_3
    _geom_angle
    _geom_angle_publ_flag
    O1 C1 O10 . . 102.93(16) ?
    O1 C1 C2 . . 111.83(19) ?
    O10 C1 C2 . . 108.37(18) ?
    O1 C1 C10 . . 112.88(18) ?
    O10 C1 C10 . . 110.26(18) ?
    C2 C1 C10 . . 110.26(17) ?
    C30 C2 C1 . . 110.99(18) ?
    C30 C2 C3 . . 113.69(18) ?
    C1 C2 C3 . . 107.30(18) ?
    C30 C2 H2 . . 108.2 ?
    C1 C2 H2 . . 108.2 ?
    C3 C2 H2 . . 108.2 ?
    O2 C3 C4 . . 106.98(17) ?
    O2 C3 C2 . . 112.33(18) ?
    C4 C3 C2 . . 109.95(18) ?
    O2 C3 H3 . . 109.2 ?
    C4 C3 H3 . . 109.2 ?
    C2 C3 H3 . . 109.2 ?
    C29 C4 C28 . . 109.30(18) ?
    C29 C4 C3 . . 104.77(18) ?
    C28 C4 C3 . . 110.43(19) ?
    C29 C4 C5 . . 109.33(18) ?
    C28 C4 C5 . . 115.08(18) ?
    C3 C4 C5 . . 107.43(18) ?
    C6 C5 C4 . . 113.65(19) ?
    C6 C5 C10 . . 113.09(18) ?
    C4 C5 C10 . . 109.14(18) ?
    C6 C5 H5 . . 106.8 ?
    C4 C5 H5 . . 106.8 ?
    C10 C5 H5 . . 106.8 ?
    C7 C6 C5 . . 115.98(19) ?
    C7 C6 H6A . . 108.3 ?
    C5 C6 H6A . . 108.3 ?
    C7 C6 H6B . . 108.3 ?
    C5 C6 H6B . . 108.3 ?
    H6A C6 H6B . . 107.4 ?
    O4 C7 O5 . . 124.0(2) ?
    O4 C7 C6 . . 124.0(2) ?
    O5 C7 C6 . . 111.90(19) ?
    O6 C8 C30 . . 59.23(13) ?
    O6 C8 C14 . . 112.87(18) ?
    C30 C8 C14 . . 118.07(19) ?
    O6 C8 C9 . . 113.87(17) ?
    C30 C8 C9 . . 120.70(19) ?
    C14 C8 C9 . . 117.45(18) ?
    C8 C9 C11 . . 109.77(17) ?
    C8 C9 C10 . . 113.02(18) ?
    C11 C9 C10 . . 114.46(18) ?
    C8 C9 H9 . . 106.3 ?
    C11 C9 H9 . . 106.3 ?
    C10 C9 H9 . . 106.3 ?
    C19 C10 C1 . . 108.32(17) ?
    C19 C10 C9 . . 109.48(18) ?
    C1 C10 C9 . . 108.61(17) ?
    C19 C10 C5 . . 114.11(18) ?
    C1 C10 C5 . . 106.07(17) ?
    C9 C10 C5 . . 110.08(17) ?
    C12 C11 C9 . . 111.02(19) ?
    C12 C11 H11A . . 109.4 ?
    C9 C11 H11A . . 109.4 ?
    C12 C11 H11B . . 109.4 ?
    C9 C11 H11B . . 109.4 ?
    H11A C11 H11B . . 108.0 ?
    C11 C12 C13 . . 114.63(18) ?
    C11 C12 H12A . . 108.6 ?
    C13 C12 H12A . . 108.6 ?
    C11 C12 H12B . . 108.6 ?
    C13 C12 H12B . . 108.6 ?
    H12A C12 H12B . . 107.6 ?
    C14 C13 C18 . . 109.84(19) ?
    C14 C13 C17 . . 108.53(17) ?
    C18 C13 C17 . . 109.13(18) ?
    C14 C13 C12 . . 111.65(18) ?
    C18 C13 C12 . . 109.20(18) ?
    C17 C13 C12 . . 108.44(19) ?
    C8 C14 C13 . . 111.67(17) ?
    C8 C14 C15 . . 111.12(18) ?
    C13 C14 C15 . . 112.00(18) ?
    C8 C14 H14 . . 107.2 ?
    C13 C14 H14 . . 107.2 ?
    C15 C14 H14 . . 107.2 ?
    C16 C15 C14 . . 117.57(18) ?
    C16 C15 H15A . . 107.9 ?
    C14 C15 H15A . . 107.9 ?
    C16 C15 H15B . . 107.9 ?
    C14 C15 H15B . . 107.9 ?
    H15A C15 H15B . . 107.2 ?
    O7 C16 O8 . . 118.3(2) ?
    O7 C16 C15 . . 121.4(2) ?
    O8 C16 C15 . . 120.26(19) ?
    O8 C17 C20 . . 109.06(18) ?
    O8 C17 C13 . . 110.62(18) ?
    C20 C17 C13 . . 116.84(19) ?
    O8 C17 H17 . . 106.6 ?
    C20 C17 H17 . . 106.6 ?
    C13 C17 H17 . . 106.6 ?
    C13 C18 H18A . . 109.5 ?
    C13 C18 H18B . . 109.5 ?
    H18A C18 H18B . . 109.5 ?
    C13 C18 H18C . . 109.5 ?
    H18A C18 H18C . . 109.5 ?
    H18B C18 H18C . . 109.5 ?
    C10 C19 H19A . . 109.5 ?
    C10 C19 H19B . . 109.5 ?
    H19A C19 H19B . . 109.5 ?
    C10 C19 H19C . . 109.5 ?
    H19A C19 H19C . . 109.5 ?
    H19B C19 H19C . . 109.5 ?
    C21 C20 C22 . . 105.0(2) ?
    C21 C20 C17 . . 126.1(2) ?
    C22 C20 C17 . . 129.0(2) ?
    C20 C21 O9 . . 111.8(3) ?
    C20 C21 H21 . . 124.1 ?
    O9 C21 H21 . . 124.1 ?
    C23 C22 C20 . . 106.9(3) ?
    C23 C22 H22 . . 126.6 ?
    C20 C22 H22 . . 126.6 ?
    C22 C23 O9 . . 110.2(3) ?
    C22 C23 H23 . . 124.9 ?
    O9 C23 H23 . . 124.9 ?
    C4 C28 H28A . . 109.5 ?
    C4 C28 H28B . . 109.5 ?
    H28A C28 H28B . . 109.5 ?
    C4 C28 H28C . . 109.5 ?
    H28A C28 H28C . . 109.5 ?
    H28B C28 H28C . . 109.5 ?
    O10 C29 C4 . . 111.23(18) ?
    O10 C29 H29A . . 109.4 ?
    C4 C29 H29A . . 109.4 ?
    O10 C29 H29B . . 109.4 ?
    C4 C29 H29B . . 109.4 ?
    H29A C29 H29B . . 108.0 ?
    O6 C30 C8 . . 60.37(14) ?
    O6 C30 C2 . . 113.99(18) ?
    C8 C30 C2 . . 121.8(2) ?
    O6 C30 H30 . . 116.2 ?
    C8 C30 H30 . . 116.2 ?
    C2 C30 H30 . . 116.2 ?
    O5 C31 H31A . . 109.5 ?
    O5 C31 H31B . . 109.5 ?
    H31A C31 H31B . . 109.5 ?
    O5 C31 H31C . . 109.5 ?
    H31A C31 H31C . . 109.5 ?
    H31B C31 H31C . . 109.5 ?
    O3 C32 O2 . . 122.4(2) ?
    O3 C32 C33 . . 124.2(2) ?
    O2 C32 C33 . . 113.45(19) ?
    C34 C33 C32 . . 120.5(2) ?
    C34 C33 C36 . . 124.6(2) ?
    C32 C33 C36 . . 114.5(2) ?
    C33 C34 C35 . . 125.3(2) ?
    C33 C34 H34 . . 117.3 ?
    C35 C34 H34 . . 117.3 ?
    C34 C35 H35A . . 109.5 ?
    C34 C35 H35B . . 109.5 ?
    H35A C35 H35B . . 109.5 ?
    C34 C35 H35C . . 109.5 ?
    H35A C35 H35C . . 109.5 ?
    H35B C35 H35C . . 109.5 ?
    C33 C36 H36A . . 109.5 ?
    C33 C36 H36B . . 109.5 ?
    H36A C36 H36B . . 109.5 ?
    C33 C36 H36C . . 109.5 ?
    H36A C36 H36C . . 109.5 ?
    H36B C36 H36C . . 109.5 ?
    C1 O1 H1 . . 109.5 ?
    C32 O2 C3 . . 115.97(17) ?
    C7 O5 C31 . . 115.3(2) ?
    C30 O6 C8 . . 60.40(13) ?
    C16 O8 C17 . . 120.65(17) ?
    C21 O9 C23 . . 106.2(2) ?
    C1 O10 C29 . . 112.70(15) ?
loop_
    _geom_torsion_atom_site_label_1
    _geom_torsion_atom_site_label_2
    _geom_torsion_atom_site_label_3
    _geom_torsion_atom_site_label_4
    _geom_torsion_site_symmetry_1
    _geom_torsion_site_symmetry_2
    _geom_torsion_site_symmetry_3
    _geom_torsion_site_symmetry_4
    _geom_torsion
    _geom_torsion_publ_flag
    O1 C1 C2 C30 . . . . 73.3(2) ?
    O10 C1 C2 C30 . . . . -173.89(17) ?
    C10 C1 C2 C30 . . . . -53.1(2) ?
    O1 C1 C2 C3 . . . . -161.90(17) ?
    O10 C1 C2 C3 . . . . -49.1(2) ?
    C10 C1 C2 C3 . . . . 71.6(2) ?
    C30 C2 C3 O2 . . . . -12.4(3) ?
    C1 C2 C3 O2 . . . . -135.55(18) ?
    C30 C2 C3 C4 . . . . 106.6(2) ?
    C1 C2 C3 C4 . . . . -16.5(2) ?
    O2 C3 C4 C29 . . . . -171.39(17) ?
    C2 C3 C4 C29 . . . . 66.4(2) ?
    O2 C3 C4 C28 . . . . -53.8(2) ?
    C2 C3 C4 C28 . . . . -176.06(17) ?
    O2 C3 C4 C5 . . . . 72.4(2) ?
    C2 C3 C4 C5 . . . . -49.8(2) ?
    C29 C4 C5 C6 . . . . 85.0(2) ?
    C28 C4 C5 C6 . . . . -38.5(3) ?
    C3 C4 C5 C6 . . . . -161.87(17) ?
    C29 C4 C5 C10 . . . . -42.3(2) ?
    C28 C4 C5 C10 . . . . -165.69(18) ?
    C3 C4 C5 C10 . . . . 70.9(2) ?
    C4 C5 C6 C7 . . . . 76.8(2) ?
    C10 C5 C6 C7 . . . . -158.06(19) ?
    C5 C6 C7 O4 . . . . -146.4(2) ?
    C5 C6 C7 O5 . . . . 36.0(3) ?
    O6 C8 C9 C11 . . . . -149.39(18) ?
    C30 C8 C9 C11 . . . . 143.4(2) ?
    C14 C8 C9 C11 . . . . -14.3(3) ?
    O6 C8 C9 C10 . . . . 81.5(2) ?
    C30 C8 C9 C10 . . . . 14.3(3) ?
    C14 C8 C9 C10 . . . . -143.36(19) ?
    O1 C1 C10 C19 . . . . 61.0(2) ?
    O10 C1 C10 C19 . . . . -53.5(2) ?
    C2 C1 C10 C19 . . . . -173.09(18) ?
    O1 C1 C10 C9 . . . . -57.8(2) ?
    O10 C1 C10 C9 . . . . -172.29(16) ?
    C2 C1 C10 C9 . . . . 68.1(2) ?
    O1 C1 C10 C5 . . . . -176.07(18) ?
    O10 C1 C10 C5 . . . . 69.4(2) ?
    C2 C1 C10 C5 . . . . -50.2(2) ?
    C8 C9 C10 C19 . . . . -164.78(18) ?
    C11 C9 C10 C19 . . . . 68.6(2) ?
    C8 C9 C10 C1 . . . . -46.7(2) ?
    C11 C9 C10 C1 . . . . -173.34(17) ?
    C8 C9 C10 C5 . . . . 69.0(2) ?
    C11 C9 C10 C5 . . . . -57.6(2) ?
    C6 C5 C10 C19 . . . . -26.6(3) ?
    C4 C5 C10 C19 . . . . 101.0(2) ?
    C6 C5 C10 C1 . . . . -145.73(18) ?
    C4 C5 C10 C1 . . . . -18.2(2) ?
    C6 C5 C10 C9 . . . . 97.0(2) ?
    C4 C5 C10 C9 . . . . -135.48(19) ?
    C8 C9 C11 C12 . . . . 58.2(2) ?
    C10 C9 C11 C12 . . . . -173.53(17) ?
    C9 C11 C12 C13 . . . . -46.5(3) ?
    C11 C12 C13 C14 . . . . -8.9(3) ?
    C11 C12 C13 C18 . . . . 112.8(2) ?
    C11 C12 C13 C17 . . . . -128.4(2) ?
    O6 C8 C14 C13 . . . . 94.9(2) ?
    C30 C8 C14 C13 . . . . 161.04(19) ?
    C9 C8 C14 C13 . . . . -40.7(3) ?
    O6 C8 C14 C15 . . . . -139.27(18) ?
    C30 C8 C14 C15 . . . . -73.1(3) ?
    C9 C8 C14 C15 . . . . 85.2(2) ?
    C18 C13 C14 C8 . . . . -69.2(2) ?
    C17 C13 C14 C8 . . . . 171.59(18) ?
    C12 C13 C14 C8 . . . . 52.1(2) ?
    C18 C13 C14 C15 . . . . 165.47(18) ?
    C17 C13 C14 C15 . . . . 46.2(2) ?
    C12 C13 C14 C15 . . . . -73.2(2) ?
    C8 C14 C15 C16 . . . . -133.7(2) ?
    C13 C14 C15 C16 . . . . -8.0(3) ?
    C14 C15 C16 O7 . . . . 162.6(2) ?
    C14 C15 C16 O8 . . . . -18.8(3) ?
    C14 C13 C17 O8 . . . . -62.9(2) ?
    C18 C13 C17 O8 . . . . 177.45(18) ?
    C12 C13 C17 O8 . . . . 58.6(2) ?
    C14 C13 C17 C20 . . . . 62.7(3) ?
    C18 C13 C17 C20 . . . . -57.0(3) ?
    C12 C13 C17 C20 . . . . -175.86(19) ?
    O8 C17 C20 C21 . . . . -145.8(2) ?
    C13 C17 C20 C21 . . . . 87.9(3) ?
    O8 C17 C20 C22 . . . . 32.4(3) ?
    C13 C17 C20 C22 . . . . -93.9(3) ?
    C22 C20 C21 O9 . . . . 0.6(3) ?
    C17 C20 C21 O9 . . . . 179.2(2) ?
    C21 C20 C22 C23 . . . . -0.4(3) ?
    C17 C20 C22 C23 . . . . -178.9(2) ?
    C20 C22 C23 O9 . . . . 0.1(3) ?
    C28 C4 C29 O10 . . . . -168.90(19) ?
    C3 C4 C29 O10 . . . . -50.6(2) ?
    C5 C4 C29 O10 . . . . 64.3(2) ?
    C14 C8 C30 O6 . . . . -101.3(2) ?
    C9 C8 C30 O6 . . . . 101.2(2) ?
    O6 C8 C30 C2 . . . . -101.4(2) ?
    C14 C8 C30 C2 . . . . 157.3(2) ?
    C9 C8 C30 C2 . . . . -0.2(3) ?
    C1 C2 C30 O6 . . . . -49.4(2) ?
    C3 C2 C30 O6 . . . . -170.44(17) ?
    C1 C2 C30 C8 . . . . 19.5(3) ?
    C3 C2 C30 C8 . . . . -101.6(2) ?
    O3 C32 C33 C34 . . . . 168.5(2) ?
    O2 C32 C33 C34 . . . . -10.0(3) ?
    O3 C32 C33 C36 . . . . -5.3(3) ?
    O2 C32 C33 C36 . . . . 176.15(19) ?
    C32 C33 C34 C35 . . . . -170.6(2) ?
    C36 C33 C34 C35 . . . . 2.6(4) ?
    O3 C32 O2 C3 . . . . 3.1(3) ?
    C33 C32 O2 C3 . . . . -178.40(18) ?
    C4 C3 O2 C32 . . . . 159.42(17) ?
    C2 C3 O2 C32 . . . . -79.9(2) ?
    O4 C7 O5 C31 . . . . -0.4(3) ?
    C6 C7 O5 C31 . . . . 177.3(2) ?
    C2 C30 O6 C8 . . . . 114.2(2) ?
    C14 C8 O6 C30 . . . . 110.1(2) ?
    C9 C8 O6 C30 . . . . -112.7(2) ?
    O7 C16 O8 C17 . . . . -178.86(19) ?
    C15 C16 O8 C17 . . . . 2.5(3) ?
    C20 C17 O8 C16 . . . . -91.0(2) ?
    C13 C17 O8 C16 . . . . 38.8(3) ?
    C20 C21 O9 C23 . . . . -0.6(3) ?
    C22 C23 O9 C21 . . . . 0.3(3) ?
    O1 C1 O10 C29 . . . . -172.35(18) ?
    C2 C1 O10 C29 . . . . 69.1(2) ?
    C10 C1 O10 C29 . . . . -51.7(2) ?
    C4 C29 O10 C1 . . . . -15.1(3) ?
loop_
    _geom_hbond_atom_site_label_D
    _geom_hbond_atom_site_label_H
    _geom_hbond_atom_site_label_A
    _geom_hbond_site_symmetry_A
    _geom_hbond_distance_DH
    _geom_hbond_distance_HA
    _geom_hbond_distance_DA
    _geom_hbond_angle_DHA
    O1 H1 O6 . 0.84 2.08 2.774(2) 139.4
data_global
_journal_date_recd_electronic     2010-07-10
_journal_date_accepted     2010-07-16
_journal_name_full     'Acta Crystallographica, Section E'
_journal_year     2010
_journal_volume     66
_journal_issue      8
_journal_page_first     o2111
_journal_page_last     o2112
_journal_paper_category     QO
_journal_coeditor_code     EZ2224
loop_
    _publ_contact_author_name
    _publ_contact_author_address
    _publ_contact_author_email
    'Gang Feng'
;
Environment and Plant Protection Institute
Chinese Academy of Tropical Agricultural Science
Danzhou 571737
People's Republic of China
;
 feng8513@sina.com
    'Jun Wu'
;
Key Laboratory of Marine Bio-resources Sustainable Utilization
South China Sea Institute of Oceanology
Chinese Academy of Sciences, 164 West Xingang Road
Guangzhou 510301
People's Republic of China
;
 wwujun2003@yahoo.com
_publ_contact_author_fax     ?
_publ_contact_author_phone     ?
_publ_section_title
;
Xyloccensin L: the first single-crystal structure of a limonoid with a C1---C29
oxygen bridge
;
loop_
    _publ_author_name
    _publ_author_footnote
    _publ_author_address
    'Gang Feng' .
;
Environment and Plant Protection Institute
Chinese Academy of Tropical Agricultural Science
Danzhou 571737
People's Republic of China
;
    'Jing Zhang' .
;
Environment and Plant Protection Institute
Chinese Academy of Tropical Agricultural Science
Danzhou 571737
People's Republic of China
;
    'Jun Li' .
;
Key Laboratory of Marine Bio-resources Sustainable Utilization
South China Sea Institute of Oceanology
Chinese Academy of Sciences, 164 West Xingang Road
Guangzhou 510301
People's Republic of China
;
    'Tirumani Satyanandamurty' .
;
Government Degree College at Amadala Valasa
Srikakulam District
Andhra Pradesh, 532185
India
;
    'Jun Wu' .
;
Key Laboratory of Marine Bio-resources Sustainable Utilization
South China Sea Institute of Oceanology
Chinese Academy of Sciences, 164 West Xingang Road
Guangzhou 510301
People's Republic of China
;
