# Supplementary material for: Xyloccensin L
Source: Acta Crystallogr Sect E Struct Rep Online. 2010 Jul 24;66(Pt 8):o2111–2. doi: 10.1107/S1600536810028527 (PMC3007225; doi:10.1107/S1600536810028527)
Supplement: Supplementary file 2 [file e-66-o2111-Isup2.hkl]

# 
# h,k,l, Fc-squared, Fo-squared, sigma(Fo-squared) and status flag 
# 
data_I
_shelx_title ' t in P2(1)2(1)2(1)' 
_shelx_refln_list_code          4 
_shelx_F_calc_maximum      187.26 
_exptl_crystal_F_000      1248.00 
_reflns_d_resolution_high  0.7816 
 
loop_ 
 _symmetry_equiv_pos_as_xyz 
 'x, y, z' 
 '-x+1/2, -y, z+1/2' 
 '-x, y+1/2, -z+1/2' 
 'x+1/2, -y+1/2, -z' 
 
_cell_length_a     8.3859 
_cell_length_b    11.0454 
_cell_length_c    31.0799 
_cell_angle_alpha  90.000 
_cell_angle_beta   90.000 
_cell_angle_gamma  90.000 
 
_shelx_F_squared_multiplier     1.000 
 
loop_ 
 _refln_index_h 
 _refln_index_k 
 _refln_index_l 
 _refln_F_squared_calc 
 _refln_F_squared_meas 
 _refln_F_squared_sigma 
 _refln_observed_status 
   2   0   0    14051.32    13239.59    270.99 o 
   4   0   0    15978.54    16796.91    345.44 o 
   6   0   0     1499.99     1347.10     39.58 o 
   8   0   0      404.53      376.36     21.30 o 
  10   0   0       17.51       13.84     14.07 o 
   1   1   0     2759.87     2829.91     35.03 o 
   2   1   0     1758.44     1767.49     28.31 o 
   3   1   0      947.76      944.33     20.72 o 
   4   1   0     2740.95     2812.05     46.19 o 
   5   1   0      686.59      654.98     16.21 o 
   6   1   0     1028.87     1086.75     28.28 o 
   7   1   0      624.10      618.47     21.49 o 
   8   1   0      309.18      268.44     13.00 o 
   9   1   0      391.88      411.54     17.00 o 
  10   1   0       19.22        5.53     14.92 o 
   0   2   0      731.72      760.53     12.60 o 
   1   2   0       87.10      154.60      5.63 o 
   2   2   0     1275.06     1206.61     16.74 o 
   3   2   0       61.05       82.80      3.73 o 
   4   2   0       13.56        2.91      4.01 o 
   5   2   0     1279.47     1371.16     26.88 o 
   6   2   0      169.49      146.03      8.54 o 
   7   2   0        4.58        0.06      5.99 o 
   8   2   0        5.85        1.90      7.44 o 
   9   2   0       35.12       11.71      8.66 o 
  10   2   0      135.57      156.89     15.07 o 
   1   3   0     7039.80     7514.98     81.29 o 
   2   3   0    21061.75    21946.67    259.83 o 
   3   3   0      364.61      305.81      6.79 o 
   4   3   0      575.80      587.69     11.38 o 
   5   3   0       13.45        5.22      3.45 o 
   6   3   0      412.64      407.20     10.92 o 
   7   3   0      433.35      368.15     11.52 o 
   8   3   0      391.54      403.82     16.51 o 
   9   3   0       82.20       90.85     11.82 o 
  10   3   0      121.24      142.99     14.52 o 
   0   4   0     3032.56     2602.59     32.61 o 
   1   4   0     6630.74     6982.61     73.29 o 
   2   4   0      461.54      429.92     14.85 o 
   3   4   0      288.63      240.64      5.88 o 
   4   4   0     1028.02     1008.72     16.60 o 
   5   4   0      715.94      763.35     18.45 o 
   6   4   0       40.29       35.50      7.06 o 
   7   4   0       97.92       66.55      8.75 o 
   8   4   0      610.00      658.12     23.03 o 
   9   4   0      461.51      474.87     19.38 o 
  10   4   0      324.27      338.27     18.17 o 
   1   5   0     1751.68     1844.24     21.93 o 
   2   5   0      157.89      133.08      6.08 o 
   3   5   0      277.71      251.87      5.85 o 
   4   5   0     1221.09     1227.64     46.94 o 
   5   5   0      502.50      477.68     14.98 o 
   6   5   0     1786.07     1838.83     37.58 o 
   7   5   0      661.99      629.75     19.61 o 
   8   5   0        0.57       -8.82      9.83 o 
   9   5   0        0.71       -7.63      8.63 o 
  10   5   0       73.42       99.45     14.07 o 
   0   6   0     2164.21     2630.93     36.22 o 
   1   6   0     1259.30     1294.87     20.49 o 
   2   6   0       29.43       53.03      6.48 o 
   3   6   0        3.83        6.79      3.76 o 
   4   6   0      549.33      541.35     15.30 o 
   5   6   0      712.02      679.98     18.76 o 
   6   6   0      330.26      311.24     21.87 o 
   7   6   0      160.98      166.03     11.79 o 
   8   6   0        1.07       -3.25      8.13 o 
   9   6   0        0.00        3.90      9.88 o 
   1   7   0      619.40      652.71     11.46 o 
   2   7   0     2510.04     2619.41     31.45 o 
   3   7   0      329.78      278.77     10.31 o 
   4   7   0      731.84      714.19     18.51 o 
   5   7   0        1.04        2.09      5.59 o 
   6   7   0      111.24      114.50     10.18 o 
   7   7   0      165.54      165.47     11.69 o 
   8   7   0       47.25       48.35     10.16 o 
   9   7   0       32.48       65.41     12.48 o 
   0   8   0      192.76      185.65      8.03 o 
   1   8   0        6.62       -0.40      2.40 o 
   2   8   0      349.81      350.37      7.24 o 
   3   8   0       71.29       81.29     18.86 o 
   4   8   0     1264.73     1355.87     56.22 o 
   5   8   0      109.36      104.57     15.19 o 
   6   8   0      234.25      234.58     12.91 o 
   7   8   0      107.59      131.28     12.83 o 
   8   8   0      175.02      201.06     14.87 o 
   1   9   0     1038.34     1048.04     21.38 o 
   2   9   0      430.53      406.99      8.30 o 
   3   9   0      204.08      201.51      9.90 o 
   4   9   0       57.85       90.29     20.87 o 
   5   9   0      187.53      185.97     11.51 o 
   6   9   0       23.35        9.51      8.40 o 
   7   9   0      406.02      428.72     18.12 o 
   8   9   0      617.55      703.44     24.79 o 
   0  10   0       46.82       55.74      9.88 o 
   1  10   0      710.16      761.69     13.60 o 
   2  10   0        0.22       -0.70      4.55 o 
   3  10   0      231.72      243.75      9.49 o 
   4  10   0      105.30      113.84      8.74 o 
   5  10   0      500.72      515.92     14.52 o 
   6  10   0      261.05      246.39     13.88 o 
   7  10   0       71.59       81.35     12.06 o 
   1  11   0       22.17       13.75      4.41 o 
   2  11   0       23.51       36.24     11.86 o 
   3  11   0      156.04      177.86     10.34 o 
   4  11   0      259.48      263.30     12.80 o 
   5  11   0       20.95       32.27     12.78 o 
   6  11   0       22.75       21.51      9.83 o 
   0  12   0       11.47        1.34      6.90 o 
   1  12   0       32.55       26.35      9.99 o 
   2  12   0        6.63      -10.76     10.76 o 
   3  12   0       38.96       32.32     12.53 o 
   4  12   0      197.62      228.79     18.16 o 
   5  12   0        7.08        9.03     12.66 o 
   1  13   0       83.79       73.50     14.72 o 
   2  13   0       51.40       22.34     11.91 o 
   3  13   0        2.75       -0.07     12.40 o 
   4  13   0      251.55      263.76     21.36 o 
   1  14   0        8.02       18.74     15.73 o 
   1   0   1    10296.10     8559.29    804.24 o 
   2   0   1    18671.22    18501.50    266.02 o 
   3   0   1       28.40       35.45      3.46 o 
   4   0   1     1178.11     1233.49     23.58 o 
   5   0   1     1000.09      967.42     20.88 o 
   6   0   1       17.24       19.05      5.13 o 
   7   0   1      552.69      545.26     16.87 o 
   8   0   1      185.37      170.87     10.96 o 
   9   0   1       24.26       24.88      8.93 o 
  10   0   1       13.79       26.37     10.37 o 
   0   1   1     3234.92     3033.26     64.89 o 
   1   1   1     3653.72     3629.34     31.46 o 
   2   1   1     4609.56     4729.75     57.64 o 
   3   1   1     2094.27     2283.83     26.22 o 
   4   1   1       81.09       85.43      3.85 o 
   5   1   1      420.33      426.95      8.83 o 
   6   1   1       70.41       80.75      5.24 o 
   7   1   1      142.03      130.54      6.39 o 
   8   1   1       37.84       46.46      8.24 o 
   9   1   1      238.50      234.96      9.69 o 
  10   1   1      145.75      164.70     14.52 o 
   0   2   1    20213.62    19425.66    177.87 o 
   1   2   1     2127.01     2014.95     31.67 o 
   2   2   1     1343.35     1340.37     12.97 o 
   3   2   1      220.89      223.18      4.42 o 
   4   2   1      347.02      297.23      5.86 o 
   5   2   1      226.57      242.82      6.66 o 
   6   2   1      579.67      526.87     10.83 o 
   7   2   1       31.70       26.55      8.60 o 
   8   2   1      842.46      773.40     13.94 o 
   9   2   1       28.47       29.33      6.75 o 
  10   2   1       15.02       20.30      7.67 o 
   0   3   1    11901.77    12347.00    112.59 o 
   1   3   1     3435.49     3694.48     32.08 o 
   2   3   1      979.00      901.00      9.34 o 
   3   3   1      158.17      173.49      3.53 o 
   4   3   1      763.51      808.19     11.36 o 
   5   3   1      367.85      396.63      6.99 o 
   6   3   1       24.96       20.88      3.23 o 
   7   3   1       94.91       78.31      5.62 o 
   8   3   1      334.67      320.14     10.53 o 
   9   3   1       39.64       28.94      6.25 o 
  10   3   1      234.99      242.30     11.30 o 
   0   4   1     5746.50     5789.22     54.00 o 
   1   4   1     1025.87     1193.47     12.51 o 
   2   4   1      486.16      450.22      6.41 o 
   3   4   1     1168.68     1197.60     14.04 o 
   4   4   1      602.99      637.65      8.47 o 
   5   4   1       50.49       30.43      2.98 o 
   6   4   1      363.77      365.09      9.71 o 
   7   4   1      837.21      839.52     16.28 o 
   8   4   1      422.64      420.86     12.15 o 
   9   4   1       52.23       43.22      7.17 o 
  10   4   1       13.32       23.08      7.72 o 
   0   5   1      278.97      247.16      5.55 o 
   1   5   1     3599.84     3866.62     31.82 o 
   2   5   1      112.33      114.01      3.70 o 
   3   5   1       71.08       91.27      4.21 o 
   4   5   1       58.89       72.00      4.83 o 
   5   5   1      943.03      877.82     15.16 o 
   6   5   1        6.17        6.98      3.97 o 
   7   5   1      391.11      397.85     11.14 o 
   8   5   1       32.14       30.36      6.05 o 
   9   5   1       43.27       36.17      7.09 o 
  10   5   1       17.43       29.97      8.44 o 
   0   6   1        2.01        1.11      1.52 o 
   1   6   1       74.88       61.96      1.86 o 
   2   6   1      501.20      225.88     12.30 o 
   3   6   1      499.54      498.89      9.54 o 
   4   6   1      417.14      403.32      9.19 o 
   5   6   1      887.03      891.96     15.60 o 
   6   6   1     1060.89     1018.63     17.93 o 
   7   6   1      123.57      131.63      8.19 o 
   8   6   1       44.32       35.29      6.54 o 
   9   6   1      290.81      315.01     11.96 o 
   0   7   1        0.08        2.94      1.82 o 
   1   7   1     1241.14     1244.58     10.47 o 
   2   7   1      352.50      360.73      6.40 o 
   3   7   1      418.43      442.66      9.28 o 
   4   7   1      148.98      164.73      7.14 o 
   5   7   1      243.58      223.45     11.25 o 
   6   7   1      345.00      355.80     10.17 o 
   7   7   1       56.38       57.41      6.94 o 
   8   7   1      275.79      300.30     11.09 o 
   9   7   1       36.28       61.16      8.61 o 
   0   8   1        9.16        3.02      2.67 o 
   1   8   1       11.79        9.09      1.86 o 
   2   8   1      553.83      522.57      6.76 o 
   3   8   1        2.01        7.65      3.07 o 
   4   8   1      740.09      776.23     14.25 o 
   5   8   1       87.97       78.66      6.09 o 
   6   8   1      580.53      571.43     14.61 o 
   7   8   1        4.52        4.53      6.02 o 
   8   8   1      687.41      759.89     17.53 o 
   0   9   1     1131.41     1134.54     16.74 o 
   1   9   1        1.93        1.77      2.19 o 
   2   9   1       71.54       65.90      3.69 o 
   3   9   1      969.73      942.63     15.47 o 
   4   9   1       75.21       85.74      5.97 o 
   5   9   1       27.58       21.40      5.28 o 
   6   9   1      120.91      117.17      7.90 o 
   7   9   1       96.65      136.33      9.02 o 
   8   9   1      119.01      141.30     10.32 o 
   0  10   1        6.26        9.02      4.09 o 
   1  10   1     1541.54     1466.81     15.97 o 
   2  10   1      312.62      300.42      6.82 o 
   3  10   1      410.66      378.52      8.11 o 
   4  10   1      375.86      376.63      8.51 o 
   5  10   1        8.45        4.71      4.67 o 
   6  10   1       12.72        4.46      6.00 o 
   7  10   1       29.43       28.14      7.33 o 
   0  11   1       27.52       27.88      5.68 o 
   1  11   1      200.49      202.06      5.68 o 
   2  11   1      301.39      318.09      8.55 o 
   3  11   1       15.27       13.60      4.83 o 
   4  11   1       23.47       28.57      5.54 o 
   5  11   1       38.20       35.98      5.82 o 
   6  11   1      153.70      167.96      8.79 o 
   0  12   1        0.28        6.25      5.74 o 
   1  12   1       64.94       64.53     10.97 o 
   2  12   1      208.66      224.11      9.79 o 
   3  12   1      119.67      120.26     18.65 o 
   4  12   1      172.60      166.02     11.96 o 
   5  12   1        3.40        2.10      8.61 o 
   0  13   1      413.88      393.76     22.51 o 
   1  13   1      277.64      264.65     17.19 o 
   2  13   1       58.69       51.77      9.81 o 
   3  13   1      539.06      617.84     20.77 o 
   4  13   1      191.68      220.79     14.11 o 
   1  14   1       17.66       21.49     13.87 o 
   1   0   2     9900.72     9779.87    142.25 o 
   2   0   2     7521.10     7864.50    114.95 o 
   3   0   2      137.76      195.62      9.36 o 
   4   0   2      114.24      118.10      6.19 o 
   5   0   2      681.08      805.03     31.49 o 
   6   0   2       37.44       51.42      6.45 o 
   7   0   2       14.41       19.08      6.26 o 
   8   0   2        8.36        0.09      6.58 o 
   9   0   2      162.57      166.54     13.40 o 
  10   0   2       18.11        7.70      9.68 o 
   0   1   2    16202.64    15855.64    400.37 o 
   1   1   2     4653.09     4646.15     43.61 o 
   2   1   2     2270.02     2412.49     23.95 o 
   3   1   2      625.50      732.35     10.47 o 
   4   1   2      520.52      543.00      9.34 o 
   5   1   2      324.49      303.98      7.44 o 
   6   1   2      741.97      696.27     12.83 o 
   7   1   2      588.37      514.32     12.01 o 
   8   1   2      597.96      569.04     13.11 o 
   9   1   2       60.43       61.43      7.10 o 
  10   1   2       14.96        6.52      7.92 o 
   0   2   2     3219.09     3307.43     31.07 o 
   1   2   2    27804.10    28159.47    291.39 o 
   2   2   2     1204.25     1239.67     13.74 o 
   3   2   2     1053.69     1029.69     12.16 o 
   4   2   2      229.41      292.71      5.86 o 
   5   2   2      223.61      263.96      6.19 o 
   6   2   2      274.21      244.14      6.62 o 
   7   2   2       24.87       25.45      7.77 o 
   8   2   2      276.84      261.29      8.27 o 
   9   2   2      137.11      145.81     10.94 o 
  10   2   2       69.52       79.54     14.02 o 
   0   3   2     7177.00     7940.85     73.01 o 
   1   3   2     8510.21     8766.63     76.10 o 
   2   3   2      753.19      808.99      8.60 o 
   3   3   2     3087.27     3131.35     28.69 o 
   4   3   2     1005.76      997.18     11.69 o 
   5   3   2      424.82      428.71      7.30 o 
   6   3   2      302.65      324.51      6.87 o 
   7   3   2     1551.82     1458.33     20.24 o 
   8   3   2      246.04      261.48      9.47 o 
   9   3   2       19.83       19.40      6.36 o 
  10   3   2       32.77       27.96      7.61 o 
   0   4   2     1492.48     1624.29     16.64 o 
   1   4   2     7049.55     7320.36     50.44 o 
   2   4   2       72.65       56.85      3.80 o 
   3   4   2     1429.65     1504.38     15.18 o 
   4   4   2      754.72      753.62      9.56 o 
   5   4   2      144.98      129.54      4.23 o 
   6   4   2       89.80       87.52      6.02 o 
   7   4   2      671.20      644.41     14.08 o 
   8   4   2      583.22      571.83     14.11 o 
   9   4   2        5.45       -2.28      6.14 o 
  10   4   2      168.84      200.89     11.68 o 
   0   5   2     9266.38    10299.91    112.19 o 
   1   5   2     2923.99     3126.83     20.65 o 
   2   5   2     2007.88     2022.01     35.29 o 
   3   5   2      398.57      389.62      7.38 o 
   4   5   2      817.48      800.53     11.40 o 
   5   5   2     1523.14     1468.79     21.54 o 
   6   5   2      203.09      203.37      7.98 o 
   7   5   2       48.47       42.93      5.79 o 
   8   5   2       13.42        2.11      5.64 o 
   9   5   2       94.67      108.71      9.05 o 
  10   5   2       10.89       13.56      7.86 o 
   0   6   2     1324.96     1430.15     15.78 o 
   1   6   2      420.69      356.79      3.83 o 
   2   6   2      916.70      897.27     19.58 o 
   3   6   2      444.40      441.23      8.92 o 
   4   6   2      371.19      397.88      9.64 o 
   5   6   2     3071.14     3124.06     39.14 o 
   6   6   2      869.65      840.56     15.96 o 
   7   6   2      422.39      446.13     11.93 o 
   8   6   2      250.72      256.16     10.08 o 
   9   6   2       31.67       40.02      7.75 o 
   0   7   2      554.13      496.54      9.31 o 
   1   7   2      306.23      314.87      4.06 o 
   2   7   2      149.21      166.69      4.28 o 
   3   7   2       40.64       43.28      9.74 o 
   4   7   2      449.94      424.39     10.90 o 
   5   7   2      350.19      331.84      9.18 o 
   6   7   2      117.22      109.37      7.10 o 
   7   7   2      244.28      263.98      9.74 o 
   8   7   2        9.13        2.45      8.65 o 
   9   7   2      802.32      905.76     20.09 o 
   0   8   2     1557.88     1554.49     21.40 o 
   1   8   2       79.92       70.57      3.94 o 
   2   8   2      371.19      365.00      5.88 o 
   3   8   2      537.67      539.29     10.69 o 
   4   8   2      716.24      723.30     13.68 o 
   5   8   2       62.20       48.64      6.12 o 
   6   8   2      165.47      144.44      7.81 o 
   7   8   2      410.86      450.98     12.75 o 
   8   8   2       27.90       24.76      7.25 o 
   0   9   2        0.03       -2.12      2.97 o 
   1   9   2      587.50      580.13      7.72 o 
   2   9   2      577.14      557.22      7.80 o 
   3   9   2     1333.92     1307.21     18.09 o 
   4   9   2       86.05       74.63      6.39 o 
   5   9   2      165.46      172.25      7.64 o 
   6   9   2      298.19      320.59     10.44 o 
   7   9   2      297.43      339.90     11.62 o 
   8   9   2       21.21       28.30      7.84 o 
   0  10   2      326.12      337.47      8.63 o 
   1  10   2       36.24       38.54      3.47 o 
   2  10   2      759.33      778.20     11.38 o 
   3  10   2      635.29      632.50     10.55 o 
   4  10   2       72.12       71.33      8.55 o 
   5  10   2       38.17       33.53      7.69 o 
   6  10   2       38.10       50.44      6.65 o 
   7  10   2      189.23      201.92     12.83 o 
   0  11   2       83.16       70.22     12.23 o 
   1  11   2      290.72      295.03      6.17 o 
   2  11   2      213.01      207.76      7.90 o 
   3  11   2       97.72       99.24      9.57 o 
   4  11   2      473.17      480.38     13.85 o 
   5  11   2       60.30       61.80      8.42 o 
   6  11   2      129.87      146.86     10.24 o 
   0  12   2        0.13       -3.06      5.80 o 
   1  12   2       33.42       35.37      4.89 o 
   2  12   2      337.65      352.27     10.40 o 
   3  12   2        9.87       -0.64      8.31 o 
   4  12   2       56.37       46.93     17.28 o 
   5  12   2       10.41        9.23      7.19 o 
   0  13   2       39.84       12.82     11.65 o 
   1  13   2      180.32      189.81      9.91 o 
   2  13   2       68.38       42.99      9.68 o 
   3  13   2        5.62       -1.07      8.89 o 
   4  13   2       61.21       53.21     10.64 o 
   0  14   2        0.72       14.13     15.11 o 
   1  14   2      101.36      112.14     17.60 o 
   1   0   3    20423.47    20159.76    291.18 o 
   2   0   3     3415.05     3520.64     81.37 o 
   3   0   3      297.97      357.48      9.25 o 
   4   0   3      501.85      488.70     12.44 o 
   5   0   3        2.33        5.64      3.99 o 
   6   0   3       25.27       19.74      5.77 o 
   7   0   3      154.87      147.83      9.50 o 
   8   0   3       26.29       15.97      7.37 o 
   9   0   3      355.25      346.88     15.68 o 
  10   0   3        3.33       -1.31     10.60 o 
   0   1   3     1047.15      888.36     37.09 o 
   1   1   3     6611.05     6903.77     71.71 o 
   2   1   3      912.16      800.15     10.44 o 
   3   1   3     2564.52     2756.83     54.45 o 
   4   1   3      119.69       94.77      4.14 o 
   5   1   3      268.32      232.21      6.54 o 
   6   1   3      128.46      113.63      5.62 o 
   7   1   3      208.80      206.37      7.66 o 
   8   1   3       86.92       70.69      6.49 o 
   9   1   3      215.38      202.74      9.26 o 
  10   1   3       36.75       22.85      8.68 o 
   0   2   3     5935.03     6278.48     66.86 o 
   1   2   3     1548.06     1466.86     13.56 o 
   2   2   3     5261.56     5165.25     44.70 o 
   3   2   3     1498.03     1496.60     16.52 o 
   4   2   3     1001.40     1068.98     13.46 o 
   5   2   3      194.79      161.92      5.03 o 
   6   2   3      410.11      390.51      8.33 o 
   7   2   3       38.43       34.27      4.48 o 
   8   2   3      311.39      296.89      8.62 o 
   9   2   3       66.65       54.23      8.27 o 
  10   2   3        7.37        3.30      6.93 o 
   0   3   3    15346.29    15781.99    143.55 o 
   1   3   3     4391.54     4921.78     36.22 o 
   2   3   3     2954.11     3055.08     27.46 o 
   3   3   3     2331.67     2414.46     22.77 o 
   4   3   3     2731.56     2653.10     28.24 o 
   5   3   3      694.39      749.37     10.27 o 
   6   3   3      517.83      536.85      9.02 o 
   7   3   3       27.34       17.54      4.25 o 
   8   3   3      157.05      154.25      8.20 o 
   9   3   3      117.24      121.28      9.92 o 
  10   3   3      196.64      211.24     11.10 o 
   0   4   3        3.61        2.32      1.28 o 
   1   4   3     1203.10     1214.34      9.79 o 
   2   4   3     6538.11     7157.47     72.53 o 
   3   4   3      426.79      451.03      6.15 o 
   4   4   3     1453.61     1510.45     19.13 o 
   5   4   3      312.05      282.61      5.84 o 
   6   4   3       29.40       26.18      3.94 o 
   7   4   3      327.61      321.25      9.92 o 
   8   4   3        7.68        6.93      5.58 o 
   9   4   3      105.60      133.16      9.38 o 
  10   4   3      103.73       99.26      9.84 o 
   0   5   3      201.82      171.37      6.99 o 
   1   5   3     1069.80     1114.89      9.00 o 
   2   5   3      617.90      687.86     11.22 o 
   3   5   3      112.47      109.59      4.47 o 
   4   5   3     2457.32     2543.01     27.70 o 
   5   5   3       29.66       29.84      4.15 o 
   6   5   3      154.77      146.00      6.61 o 
   7   5   3       82.94       86.11      7.55 o 
   8   5   3      276.26      259.01      9.84 o 
   9   5   3       77.09       80.85      8.27 o 
  10   5   3      168.14      217.55     11.76 o 
   0   6   3      896.03      929.86     11.27 o 
   1   6   3      526.16      500.78      4.90 o 
   2   6   3        9.55       16.69      2.73 o 
   3   6   3     1310.20     1281.17     27.68 o 
   4   6   3      994.31     1001.03     29.41 o 
   5   6   3       50.47       49.72      5.44 o 
   6   6   3      181.61      166.41      7.34 o 
   7   6   3      720.95      732.91     15.62 o 
   8   6   3       83.95      106.90      8.35 o 
   9   6   3       91.63       91.40      8.81 o 
   0   7   3      447.85      463.81     10.46 o 
   1   7   3     2133.10     2132.50     15.42 o 
   2   7   3      307.42      351.33      6.18 o 
   3   7   3      523.56      515.53      9.10 o 
   4   7   3       34.06       31.27      4.33 o 
   5   7   3      330.80      335.52      9.48 o 
   6   7   3      136.04      124.21      7.25 o 
   7   7   3      635.41      677.60     15.29 o 
   8   7   3       89.84      109.97      8.89 o 
   9   7   3       18.02       15.43      7.44 o 
   0   8   3     2528.27     2553.74     30.45 o 
   1   8   3      605.76      655.77      7.10 o 
   2   8   3      757.31      763.04      8.99 o 
   3   8   3      438.51      413.36     10.27 o 
   4   8   3      151.56      145.35      6.50 o 
   5   8   3       90.44       94.34      6.32 o 
   6   8   3        9.37        5.33      5.10 o 
   7   8   3      396.01      406.30     12.25 o 
   8   8   3       92.14      116.26     14.60 o 
   0   9   3        6.41       16.45      3.33 o 
   1   9   3      238.58      232.22      4.60 o 
   2   9   3      203.34      177.95      4.55 o 
   3   9   3      430.17      423.03      9.81 o 
   4   9   3        9.64        6.99      3.82 o 
   5   9   3      491.26      469.06     10.39 o 
   6   9   3      117.43      113.41     10.23 o 
   7   9   3       92.84      112.21      8.65 o 
   8   9   3       52.44       59.39     10.72 o 
   0  10   3       49.17       56.81      8.38 o 
   1  10   3      537.70      527.32      7.75 o 
   2  10   3      297.62      292.53      7.46 o 
   3  10   3      434.80      397.06     13.30 o 
   4  10   3       34.83       33.10      4.83 o 
   5  10   3      743.26      751.47     15.90 o 
   6  10   3        1.94        0.46      6.04 o 
   7  10   3       12.57        8.67      8.63 o 
   0  11   3      121.66      104.72     11.17 o 
   1  11   3      151.33      136.11      5.50 o 
   2  11   3      852.09      882.90     16.62 o 
   3  11   3      115.51      111.95      8.17 o 
   4  11   3      560.73      610.25     13.80 o 
   5  11   3       12.37       13.49      5.54 o 
   6  11   3        7.71        7.75      6.97 o 
   0  12   3      107.13       93.52     21.98 o 
   1  12   3       87.85       83.10      6.07 o 
   2  12   3      228.10      231.33      8.83 o 
   3  12   3       82.22       92.80      9.31 o 
   4  12   3       95.74      111.03      9.52 o 
   5  12   3      171.55      191.49     10.47 o 
   0  13   3        2.99        3.63      8.11 o 
   1  13   3       34.74       27.65      5.39 o 
   2  13   3       29.11       21.56     15.54 o 
   3  13   3      310.12      315.63     15.49 o 
   4  13   3       19.68       10.60     13.41 o 
   0  14   3       33.11       65.78     18.71 o 
   0   0   4    35066.73    32340.98    479.12 o 
   1   0   4    11795.52    11985.33    173.18 o 
   2   0   4     7506.51     7844.38    114.93 o 
   3   0   4     9284.60     9359.49    236.02 o 
   4   0   4      232.85      229.89      8.25 o 
   5   0   4      599.85      638.09     18.48 o 
   6   0   4      138.15      133.90      8.37 o 
   7   0   4      427.23      438.86     14.99 o 
   8   0   4      587.73      573.08     18.57 o 
   9   0   4      305.99      290.20     14.65 o 
  10   0   4       32.33       41.14     10.97 o 
   0   1   4    11549.92    11195.64    128.06 o 
   1   1   4     7918.74     7855.17     66.04 o 
   2   1   4      115.22      105.37      3.02 o 
   3   1   4     1028.61     1137.07     14.88 o 
   4   1   4     5067.34     5706.42     61.86 o 
   5   1   4      157.37      128.74      5.10 o 
   6   1   4       37.06       42.32      4.36 o 
   7   1   4      545.17      546.06     11.98 o 
   8   1   4       23.86       27.49      6.12 o 
   9   1   4       40.38       40.81      5.91 o 
  10   1   4      105.40      124.91     19.65 o 
   0   2   4     6293.85     6379.20     66.01 o 
   1   2   4     7803.94     8047.33     58.45 o 
   2   2   4      226.16      188.46      3.59 o 
   3   2   4     3125.15     3291.29     32.84 o 
   4   2   4     6030.79     6518.94     62.86 o 
   5   2   4      469.79      468.95      8.38 o 
   6   2   4      285.32      259.51      6.81 o 
   7   2   4      952.03      871.16     14.42 o 
   8   2   4      308.63      276.83      9.73 o 
   9   2   4       41.57       51.56      8.21 o 
  10   2   4       47.68       47.64      8.35 o 
   0   3   4     5348.38     5179.58     48.32 o 
   1   3   4     2380.95     2463.68     18.95 o 
   2   3   4      397.86      445.07      6.06 o 
   3   3   4     1034.62     1002.85     11.00 o 
   4   3   4      118.18      101.45      3.48 o 
   5   3   4      302.80      264.05      5.71 o 
   6   3   4      255.63      246.91      6.72 o 
   7   3   4      437.45      399.99      9.40 o 
   8   3   4      857.78      835.31     17.12 o 
   9   3   4        2.17       -0.88      5.99 o 
  10   3   4       40.44       44.81      8.27 o 
   0   4   4       67.62       74.21      2.63 o 
   1   4   4      791.56      835.10      7.69 o 
   2   4   4      329.53      326.46      5.10 o 
   3   4   4     3153.06     3518.42     32.02 o 
   4   4   4       65.48       73.95      5.30 o 
   5   4   4      134.14      128.91      4.22 o 
   6   4   4      109.23       99.94      5.30 o 
   7   4   4      551.91      547.26     12.80 o 
   8   4   4      240.57      248.59      9.61 o 
   9   4   4       39.92       48.76      7.46 o 
  10   4   4        9.89        1.49      7.34 o 
   0   5   4      731.22      763.27      8.51 o 
   1   5   4      428.70      428.27      4.75 o 
   2   5   4     4495.14     4828.67     42.77 o 
   3   5   4     2842.10     2923.81     30.46 o 
   4   5   4      943.90      959.57     13.08 o 
   5   5   4     1408.76     1419.91     21.09 o 
   6   5   4      277.71      270.60      8.66 o 
   7   5   4       84.98       89.28      7.09 o 
   8   5   4       19.71       16.62      7.20 o 
   9   5   4      149.05      155.76     10.01 o 
   0   6   4     2002.12     2177.28     21.15 o 
   1   6   4     1511.77     1682.72     11.77 o 
   2   6   4     1171.54     1169.67     12.87 o 
   3   6   4      150.72      147.29      5.32 o 
   4   6   4     2059.26     2171.50     28.33 o 
   5   6   4     1654.44     1643.10     23.80 o 
   6   6   4      388.79      369.98     10.27 o 
   7   6   4       84.14       94.35      7.37 o 
   8   6   4       11.51        7.58      5.95 o 
   9   6   4      163.81      169.04     10.19 o 
   0   7   4     1270.85     1181.56     15.28 o 
   1   7   4     1153.46     1207.76      9.82 o 
   2   7   4      165.01      162.31      4.31 o 
   3   7   4      543.07      546.83      9.43 o 
   4   7   4      364.08      347.95      8.84 o 
   5   7   4     1035.59      995.89     17.19 o 
   6   7   4      130.27      129.28      7.37 o 
   7   7   4      139.99      151.80      8.28 o 
   8   7   4       70.22       60.76      7.66 o 
   9   7   4       18.38       38.26      7.92 o 
   0   8   4      119.80       98.98      6.26 o 
   1   8   4      482.52      507.62      6.07 o 
   2   8   4     1416.57     1408.68     14.73 o 
   3   8   4      236.89      223.02      6.89 o 
   4   8   4       11.28       11.96      3.58 o 
   5   8   4      334.93      310.03      9.30 o 
   6   8   4      232.87      237.02      9.10 o 
   7   8   4      211.99      209.58      9.37 o 
   8   8   4      132.18      169.09     10.58 o 
   0   9   4       96.58       93.61      6.26 o 
   1   9   4      654.83      713.93      8.30 o 
   2   9   4      597.58      586.63      8.01 o 
   3   9   4      104.21       87.45      5.20 o 
   4   9   4      424.01      431.86      9.46 o 
   5   9   4       53.84       58.18      6.22 o 
   6   9   4       24.46       28.40      6.16 o 
   7   9   4       55.67       56.22      9.03 o 
   8   9   4      459.37      540.78     18.24 o 
   0  10   4      872.70      878.07     17.21 o 
   1  10   4      108.66      109.22      4.13 o 
   2  10   4       89.22       93.45      5.34 o 
   3  10   4      960.86      919.16     18.61 o 
   4  10   4      529.80      500.36     27.84 o 
   5  10   4       89.35       97.21      7.55 o 
   6  10   4      271.24      272.19     10.38 o 
   7  10   4       67.60       72.82      8.66 o 
   0  11   4       70.87       60.75      9.99 o 
   1  11   4       70.26       57.62      4.94 o 
   2  11   4       39.69       25.70      5.17 o 
   3  11   4       84.33       75.71      7.40 o 
   4  11   4       71.22       67.07      6.90 o 
   5  11   4      119.68      108.42      8.63 o 
   6  11   4      105.92      122.90     10.89 o 
   0  12   4       58.20       80.93     12.76 o 
   1  12   4        5.66        0.80      4.56 o 
   2  12   4      252.00      261.75      9.14 o 
   3  12   4       32.07       37.16      6.93 o 
   4  12   4       10.98        0.60      6.56 o 
   5  12   4        3.98        0.56      7.11 o 
   0  13   4      154.46      174.73     12.78 o 
   1  13   4       34.36       16.98      6.32 o 
   2  13   4      132.83      150.94      9.47 o 
   3  13   4       44.72       57.82     16.87 o 
   4  13   4       91.13      109.76     14.85 o 
   0  14   4      350.11      395.62     24.89 o 
   1   0   5        1.53        2.50      1.05 o 
   2   0   5       78.85       59.13      3.58 o 
   3   0   5     3840.14     4015.75     62.16 o 
   4   0   5      952.64      908.56     26.46 o 
   5   0   5       13.01        3.03      4.00 o 
   6   0   5        2.38       -0.92      4.56 o 
   7   0   5      421.30      412.71     14.84 o 
   8   0   5       19.11        8.46      7.05 o 
   9   0   5        0.70       -1.87      8.08 o 
  10   0   5       35.50       29.56     10.41 o 
   0   1   5      703.48      754.19     20.70 o 
   1   1   5     1274.14     1291.16     11.17 o 
   2   1   5     1051.36     1000.83     11.32 o 
   3   1   5     3199.64     3497.84     34.77 o 
   4   1   5     1700.81     1870.80     23.40 o 
   5   1   5      347.82      321.73      7.78 o 
   6   1   5     1226.05     1211.75     18.53 o 
   7   1   5      321.17      271.56      8.73 o 
   8   1   5       17.82       19.35      4.70 o 
   9   1   5       57.80       39.67      6.75 o 
  10   1   5       99.17       96.42     16.05 o 
   0   2   5       12.30       13.75      1.21 o 
   1   2   5     6355.68     6287.68     46.27 o 
   2   2   5     7968.23     8798.34     81.78 o 
   3   2   5     1237.97     1263.39     14.57 o 
   4   2   5      886.44      917.12     12.16 o 
   5   2   5      156.39      156.37      5.02 o 
   6   2   5      207.77      200.15      6.82 o 
   7   2   5      450.98      421.43      9.45 o 
   8   2   5       80.94       86.03      7.15 o 
   9   2   5        4.32        3.38      6.95 o 
  10   2   5      199.14      243.62     13.78 o 
   0   3   5    10252.51    10681.72    109.32 o 
   1   3   5     3032.66     3112.54     22.28 o 
   2   3   5     4847.99     5021.15     43.79 o 
   3   3   5      339.29      345.21      5.33 o 
   4   3   5      428.10      433.61      6.79 o 
   5   3   5      142.63      137.35      5.98 o 
   6   3   5      101.56      110.43      5.20 o 
   7   3   5       72.53       71.83      6.07 o 
   8   3   5      516.22      475.96     12.62 o 
   9   3   5       35.07       44.01      8.34 o 
  10   3   5        1.55       -5.44      7.11 o 
   0   4   5     3100.75     3125.64     30.34 o 
   1   4   5      583.02      629.44      5.52 o 
   2   4   5      989.45     1083.87     10.82 o 
   3   4   5     3491.59     3533.39     32.24 o 
   4   4   5     1480.93     1484.01     15.92 o 
   5   4   5      635.77      637.93     12.23 o 
   6   4   5      186.08      174.84      6.29 o 
   7   4   5      307.09      284.72      9.46 o 
   8   4   5      610.62      586.62     16.04 o 
   9   4   5      217.46      240.22     10.40 o 
  10   4   5       49.34       58.47      8.80 o 
   0   5   5     1017.69     1240.55     12.53 o 
   1   5   5     1040.61     1113.63     10.45 o 
   2   5   5      502.17      543.29      7.23 o 
   3   5   5      977.01     1046.76     13.26 o 
   4   5   5       50.07       51.46      3.64 o 
   5   5   5       32.52       33.17      4.15 o 
   6   5   5      174.88      160.50      7.08 o 
   7   5   5      236.13      215.86      8.66 o 
   8   5   5       16.44        9.58      5.79 o 
   9   5   5      115.73      128.30      9.39 o 
   0   6   5      229.70      211.14      4.12 o 
   1   6   5       99.34       96.22      3.19 o 
   2   6   5      777.46      716.68     10.20 o 
   3   6   5      522.77      519.55      8.79 o 
   4   6   5       23.63       14.99      3.95 o 
   5   6   5      481.24      482.47     11.05 o 
   6   6   5      143.94      154.50      7.41 o 
   7   6   5      114.28      107.68      9.25 o 
   8   6   5      259.88      280.62     10.67 o 
   9   6   5       23.23       12.19      7.31 o 
   0   7   5      199.29      189.81      4.78 o 
   1   7   5      876.85      966.92      8.35 o 
   2   7   5     1691.56     1602.10     27.78 o 
   3   7   5       88.16       71.68      4.16 o 
   4   7   5       63.13       70.65      9.43 o 
   5   7   5      336.53      343.36      9.52 o 
   6   7   5      128.95      135.76      7.30 o 
   7   7   5       69.18       53.30      7.90 o 
   8   7   5       70.13       92.19      8.46 o 
   9   7   5      426.81      463.80     14.44 o 
   0   8   5      707.53      696.26     10.19 o 
   1   8   5      954.87      941.96      9.01 o 
   2   8   5      717.77      721.65      9.95 o 
   3   8   5      453.05      422.87      9.28 o 
   4   8   5      541.64      543.58     10.31 o 
   5   8   5       26.68       32.37      5.21 o 
   6   8   5      119.13      118.29      7.90 o 
   7   8   5       91.32      102.70      7.86 o 
   8   8   5       56.65       78.26      8.74 o 
   0   9   5      164.61      143.01      6.00 o 
   1   9   5      100.05      102.08      4.86 o 
   2   9   5      652.92      595.67      8.76 o 
   3   9   5      527.57      479.42      9.45 o 
   4   9   5      689.57      668.46     11.98 o 
   5   9   5      105.41      106.09      6.27 o 
   6   9   5      231.30      258.29      9.89 o 
   7   9   5      100.94      128.48     11.57 o 
   8   9   5      121.26      153.25     18.96 o 
   0  10   5        9.10        8.73      4.27 o 
   1  10   5      465.04      481.01      8.62 o 
   2  10   5      443.95      456.91     10.74 o 
   3  10   5      144.03      153.84      7.86 o 
   4  10   5      158.12      151.49      9.47 o 
   5  10   5       10.32        3.40      5.34 o 
   6  10   5       17.99        9.62      6.34 o 
   7  10   5      236.11      282.18     11.66 o 
   0  11   5      585.80      536.77     13.54 o 
   1  11   5       19.31       15.28      4.11 o 
   2  11   5       39.11       32.41      8.54 o 
   3  11   5       30.53       17.43      6.38 o 
   4  11   5      252.54      265.96      9.57 o 
   5  11   5       31.05       19.86      6.92 o 
   6  11   5       64.27       52.15      9.18 o 
   0  12   5        2.83        1.56      7.28 o 
   1  12   5      108.17      108.01     10.83 o 
   2  12   5       62.21       62.92      7.63 o 
   3  12   5      140.39      132.42      9.12 o 
   4  12   5       10.19        6.85      8.36 o 
   5  12   5      120.17      123.99     17.15 o 
   0  13   5       12.73       -0.81      8.02 o 
   1  13   5      379.09      397.57     11.80 o 
   2  13   5      147.50      147.32     15.30 o 
   3  13   5      248.11      259.64     11.54 o 
   0   0   6     1859.59     1978.34     33.28 o 
   1   0   6     1052.14     1020.14     22.33 o 
   2   0   6     4883.07     4925.94     65.48 o 
   3   0   6     1392.21     1457.82     25.83 o 
   4   0   6       60.36       80.67      8.39 o 
   5   0   6      917.65      878.95     20.00 o 
   6   0   6        0.47        1.99      4.81 o 
   7   0   6        0.10       -1.01      5.67 o 
   8   0   6      253.00      245.23     12.71 o 
   9   0   6       56.10       63.02     10.13 o 
  10   0   6      472.58      516.83     20.98 o 
   0   1   6    16547.59    16311.07    234.60 o 
   1   1   6     2113.28     2409.23     19.79 o 
   2   1   6      776.04      785.70      9.48 o 
   3   1   6     3389.31     3623.73     36.03 o 
   4   1   6     3404.59     3571.78     36.54 o 
   5   1   6      588.69      579.84      9.70 o 
   6   1   6      505.23      497.09      9.54 o 
   7   1   6     1880.94     1714.52     22.42 o 
   8   1   6      347.53      361.50      9.59 o 
   9   1   6      184.62      182.27      9.15 o 
  10   1   6      315.20      319.09     14.03 o 
   0   2   6      713.96      763.60      9.65 o 
   1   2   6     1747.76     1768.43     15.04 o 
   2   2   6      679.01      800.67     11.50 o 
   3   2   6       74.56       68.86      2.95 o 
   4   2   6     2448.92     2626.85     31.38 o 
   5   2   6      879.32      890.99     14.36 o 
   6   2   6      649.10      683.58     11.54 o 
   7   2   6      164.96      155.15      6.20 o 
   8   2   6       87.86       88.51      7.23 o 
   9   2   6      294.14      280.90     12.41 o 
  10   2   6       86.34      117.69     11.31 o 
   0   3   6     1675.37     1906.60     21.30 o 
   1   3   6     2848.63     3148.41     22.58 o 
   2   3   6     9256.13     9776.92     76.38 o 
   3   3   6      861.89      904.89     10.34 o 
   4   3   6     1454.21     1502.41     17.66 o 
   5   3   6      326.56      300.24      6.76 o 
   6   3   6     1469.30     1370.07     18.21 o 
   7   3   6        9.63       14.75      4.81 o 
   8   3   6      183.61      205.26     10.53 o 
   9   3   6       11.86        2.40      5.92 o 
  10   3   6       11.46        2.83      7.61 o 
   0   4   6       53.75       54.79      3.57 o 
   1   4   6      130.10      110.46      1.99 o 
   2   4   6    11555.76    12492.06     97.59 o 
   3   4   6     1727.79     1733.62     17.34 o 
   4   4   6      794.73      793.52     10.02 o 
   5   4   6      232.81      204.24      6.05 o 
   6   4   6      839.40      796.79     13.14 o 
   7   4   6      553.30      559.25     13.06 o 
   8   4   6      962.58      913.83     18.34 o 
   9   4   6      183.19      188.11      9.94 o 
  10   4   6      198.83      221.16     12.10 o 
   0   5   6     4891.27     5379.63     51.09 o 
   1   5   6      882.33      948.98      8.29 o 
   2   5   6     1493.67     1506.22     15.49 o 
   3   5   6      563.09      543.30      8.54 o 
   4   5   6      720.25      742.56     13.55 o 
   5   5   6      106.41      102.11      5.77 o 
   6   5   6      247.26      225.69      8.10 o 
   7   5   6      630.11      613.12     13.91 o 
   8   5   6      283.34      276.64     10.28 o 
   9   5   6       94.42       99.99      9.00 o 
   0   6   6        0.83        4.82      3.14 o 
   1   6   6     2284.96     2494.25     18.04 o 
   2   6   6       60.43       58.62      5.91 o 
   3   6   6      168.88      151.56      4.20 o 
   4   6   6      431.40      406.36      9.30 o 
   5   6   6     2104.61     2029.48     27.96 o 
   6   6   6      172.10      168.90      7.37 o 
   7   6   6      239.22      253.90      9.48 o 
   8   6   6      165.61      168.71      9.23 o 
   9   6   6       59.52       88.74     13.91 o 
   0   7   6      218.89      248.58      4.85 o 
   1   7   6       75.50       79.99      3.54 o 
   2   7   6       38.17       37.74      5.85 o 
   3   7   6      261.56      295.46      6.80 o 
   4   7   6      267.45      252.88      6.79 o 
   5   7   6     1007.80      988.93     17.14 o 
   6   7   6      830.39      854.44     16.46 o 
   7   7   6       99.00      124.73      8.11 o 
   8   7   6       77.52       87.73      8.33 o 
   9   7   6       78.81       92.54      9.31 o 
   0   8   6        9.44        5.70      3.32 o 
   1   8   6     1990.11     2024.76     16.94 o 
   2   8   6      222.67      230.73      5.41 o 
   3   8   6      465.15      439.43      9.55 o 
   4   8   6      855.84      854.18     13.54 o 
   5   8   6      633.75      571.86     11.26 o 
   6   8   6      123.45      129.71      7.74 o 
   7   8   6       13.08        4.39      8.07 o 
   8   8   6       36.15       14.37      8.68 o 
   0   9   6        2.85        4.18      3.30 o 
   1   9   6     2044.43     2076.31     18.82 o 
   2   9   6      730.40      673.98     10.23 o 
   3   9   6      346.83      331.68      9.18 o 
   4   9   6       68.44       75.34      6.31 o 
   5   9   6      195.71      178.55      8.15 o 
   6   9   6      110.58      114.94      8.24 o 
   7   9   6      149.10      165.10      9.47 o 
   8   9   6      323.89      400.89     16.33 o 
   0  10   6       12.35        5.22      4.61 o 
   1  10   6      413.71      383.25     11.11 o 
   2  10   6      233.47      223.26      6.98 o 
   3  10   6      587.05      569.95     14.12 o 
   4  10   6       95.02      102.59      7.88 o 
   5  10   6       73.73       78.05      7.44 o 
   6  10   6       39.82       30.83      9.40 o 
   7  10   6      246.39      257.03     11.17 o 
   0  11   6       66.33       82.08     26.14 o 
   1  11   6      279.22      269.56      7.72 o 
   2  11   6      220.07      202.10      7.98 o 
   3  11   6      143.22      124.97      8.51 o 
   4  11   6       41.16       38.48      5.99 o 
   5  11   6       58.99       68.98      8.60 o 
   6  11   6        0.70        8.88      7.24 o 
   0  12   6       47.51       37.12      8.34 o 
   1  12   6      141.40      136.64      7.50 o 
   2  12   6      235.98      247.49      9.04 o 
   3  12   6      206.57      215.74     10.26 o 
   4  12   6       88.43       97.88     13.13 o 
   5  12   6      102.18      104.22      9.92 o 
   0  13   6      417.95      461.87     22.13 o 
   1  13   6       97.33      101.59      8.04 o 
   2  13   6        9.11        6.88      7.11 o 
   3  13   6       64.67       66.94      8.68 o 
   1   0   7      841.52      836.61     10.12 o 
   2   0   7       53.68       81.24      3.40 o 
   3   0   7       54.75       41.63      8.28 o 
   4   0   7     1182.72     1314.91     25.24 o 
   5   0   7     1478.92     1435.86     28.40 o 
   6   0   7      186.50      191.43      9.67 o 
   7   0   7      108.20      102.27      8.70 o 
   8   0   7       64.99       61.61     10.91 o 
   9   0   7       12.20       10.32      6.79 o 
  10   0   7       57.86       62.90     12.19 o 
   0   1   7     5393.00     5327.51    208.33 o 
   1   1   7     5255.80     5501.54     43.35 o 
   2   1   7     7465.77     7637.64     71.47 o 
   3   1   7     1812.01     2020.03     21.63 o 
   4   1   7     1625.96     1520.20     17.92 o 
   5   1   7       21.97       20.58      3.04 o 
   6   1   7      186.95      199.50      6.33 o 
   7   1   7      933.84      837.13     14.02 o 
   8   1   7       60.14       74.96      6.00 o 
   9   1   7       64.32       69.07      7.63 o 
  10   1   7       93.19       95.32      9.52 o 
   0   2   7     1988.98     2025.82     22.53 o 
   1   2   7      306.85      268.39      4.15 o 
   2   2   7      298.09      356.40      5.48 o 
   3   2   7     4131.37     4307.87     47.44 o 
   4   2   7       97.88       95.51      4.42 o 
   5   2   7      962.48      960.79     17.15 o 
   6   2   7      498.74      517.28      9.90 o 
   7   2   7       11.56       14.09      4.07 o 
   8   2   7       98.65       91.60     10.06 o 
   9   2   7      238.76      230.93     11.61 o 
  10   2   7      142.06      180.70     13.08 o 
   0   3   7     3111.48     3347.36     32.27 o 
   1   3   7     1317.58     1294.45     16.19 o 
   2   3   7     1220.42     1289.94     11.32 o 
   3   3   7      338.31      345.71      5.48 o 
   4   3   7      876.85      886.55     13.95 o 
   5   3   7       24.60       16.67      3.09 o 
   6   3   7      323.34      347.99      8.54 o 
   7   3   7      214.03      177.30      7.77 o 
   8   3   7       31.84       33.08      6.86 o 
   9   3   7       23.66       12.88      6.45 o 
  10   3   7        0.91        5.11      7.50 o 
   0   4   7     5381.73     5926.71     62.22 o 
   1   4   7      282.41      309.48      3.63 o 
   2   4   7      315.07      302.74      4.12 o 
   3   4   7      291.31      316.31      5.16 o 
   4   4   7     2133.70     2208.66     22.14 o 
   5   4   7      398.82      409.73      8.38 o 
   6   4   7      427.50      385.61      8.83 o 
   7   4   7       29.72       25.75      5.43 o 
   8   4   7        0.93       -1.27      5.48 o 
   9   4   7      137.20      149.85      9.58 o 
  10   4   7        1.08       -2.99      7.30 o 
   0   5   7      682.21      779.17     11.06 o 
   1   5   7     3174.33     3419.33     23.70 o 
   2   5   7      400.65      422.38      6.25 o 
   3   5   7     2319.89     2395.25     23.52 o 
   4   5   7      655.98      699.50     10.80 o 
   5   5   7       10.71        6.32      3.61 o 
   6   5   7       77.99       74.54      6.09 o 
   7   5   7      363.85      364.53     10.79 o 
   8   5   7      730.97      733.63     16.31 o 
   9   5   7       50.19       44.50      7.54 o 
   0   6   7       55.13       33.64      3.08 o 
   1   6   7       94.64       93.50      3.17 o 
   2   6   7      508.95      543.83      6.54 o 
   3   6   7      514.99      533.00      8.00 o 
   4   6   7      414.58      389.35     12.24 o 
   5   6   7      281.36      281.85      8.53 o 
   6   6   7      911.99      888.18     16.61 o 
   7   6   7      110.70      119.03      8.09 o 
   8   6   7      274.23      248.39     10.15 o 
   9   6   7      264.10      270.82     11.39 o 
   0   7   7     1137.28     1173.35     12.87 o 
   1   7   7      151.62      135.44      3.22 o 
   2   7   7      439.57      454.39      6.14 o 
   3   7   7       31.83       28.06      3.91 o 
   4   7   7      295.98      296.97      7.33 o 
   5   7   7       71.83       84.45      8.31 o 
   6   7   7      166.56      147.48      7.60 o 
   7   7   7       24.42       25.22      6.03 o 
   8   7   7      191.06      191.16      9.62 o 
   9   7   7       34.40       32.18      9.57 o 
   0   8   7      456.18      488.27      8.30 o 
   1   8   7     1634.58     1641.94     14.37 o 
   2   8   7      145.14      167.84      5.25 o 
   3   8   7      534.09      504.98     10.35 o 
   4   8   7      146.68      152.72      5.86 o 
   5   8   7       74.68       96.45      5.89 o 
   6   8   7       81.88       72.13      6.74 o 
   7   8   7        2.46        1.14      7.00 o 
   8   8   7      402.87      427.55     16.11 o 
   0   9   7      513.03      414.38     10.58 o 
   1   9   7      251.00      244.49      5.96 o 
   2   9   7       36.38       27.95      4.07 o 
   3   9   7      135.78      108.35      8.06 o 
   4   9   7        8.19        5.29      4.72 o 
   5   9   7      490.53      499.16     12.56 o 
   6   9   7       11.70       16.77      6.09 o 
   7   9   7      414.00      429.25     13.15 o 
   8   9   7       86.07       94.06      9.40 o 
   0  10   7        0.20        3.68      4.30 o 
   1  10   7      409.01      410.31     10.07 o 
   2  10   7     1003.99      969.99     15.18 o 
   3  10   7      256.51      248.63     16.13 o 
   4  10   7      142.32      120.12      8.15 o 
   5  10   7      624.64      622.51     14.61 o 
   6  10   7       12.46        6.69      6.89 o 
   7  10   7        1.93       -2.40      6.89 o 
   0  11   7       12.37       19.94      6.64 o 
   1  11   7      316.60      309.88      9.35 o 
   2  11   7      123.04      114.17     12.62 o 
   3  11   7       48.29       54.62      8.31 o 
   4  11   7        1.39        3.37      6.45 o 
   5  11   7      340.45      369.24     13.39 o 
   6  11   7       48.10       61.64      8.25 o 
   0  12   7        0.03       -0.71      7.16 o 
   1  12   7       90.35      101.79      7.39 o 
   2  12   7      291.10      315.40     10.03 o 
   3  12   7       23.80       21.17      6.65 o 
   4  12   7       17.48       16.25      7.37 o 
   5  12   7       23.97       31.36      9.84 o 
   0  13   7        0.03       -8.14      8.14 o 
   1  13   7      136.26      149.26     13.85 o 
   2  13   7      150.21      177.93     10.96 o 
   3  13   7      154.15      173.21     10.27 o 
   0   0   8     1954.17     2268.30     35.08 o 
   1   0   8     5520.53     5921.10     61.20 o 
   2   0   8        2.34       -0.25      1.23 o 
   3   0   8      277.81      329.09      7.70 o 
   4   0   8      106.02       97.10      6.15 o 
   5   0   8     4589.06     4314.94     69.83 o 
   6   0   8      704.09      781.35     19.99 o 
   7   0   8       12.15        9.96      6.21 o 
   8   0   8      325.60      277.22     13.47 o 
   9   0   8      376.06      372.45     13.86 o 
  10   0   8        0.16       -6.68     12.45 o 
   0   1   8      147.60      174.30      5.30 o 
   1   1   8     4288.07     4157.41     36.89 o 
   2   1   8      879.91      833.58      8.13 o 
   3   1   8      132.36      124.38      3.70 o 
   4   1   8      621.73      620.33      9.58 o 
   5   1   8      461.77      530.22      9.36 o 
   6   1   8      791.52      780.50     12.68 o 
   7   1   8      459.11      442.37      9.81 o 
   8   1   8     1540.27     1535.59     26.13 o 
   9   1   8       70.09       89.47      8.02 o 
  10   1   8      142.58      173.74     11.26 o 
   0   2   8     1496.14     1363.33     16.07 o 
   1   2   8     1214.02     1306.45     11.88 o 
   2   2   8     1094.81     1119.02     11.63 o 
   3   2   8     2455.26     2566.51     29.92 o 
   4   2   8     1179.36     1116.96     49.76 o 
   5   2   8      140.43      144.47      7.85 o 
   6   2   8      108.05      106.82      7.21 o 
   7   2   8      380.96      350.82      8.84 o 
   8   2   8      103.57       97.50     13.23 o 
   9   2   8       63.65       75.75      8.07 o 
  10   2   8      142.92      177.92     12.93 o 
   0   3   8       87.82       73.64      3.31 o 
   1   3   8     1068.24     1167.42      9.95 o 
   2   3   8      344.15      458.65      5.26 o 
   3   3   8     1148.03     1307.18     15.27 o 
   4   3   8      125.52      104.21      3.97 o 
   5   3   8      398.99      382.94      7.74 o 
   6   3   8     1144.95     1142.25     18.19 o 
   7   3   8      663.66      587.06     13.99 o 
   8   3   8      551.30      453.60     14.44 o 
   9   3   8      137.87      139.78      9.50 o 
  10   3   8       69.28       81.68      9.35 o 
   0   4   8        2.76       -0.23      1.47 o 
   1   4   8     3363.90     3387.16     24.54 o 
   2   4   8     3012.24     3298.36     25.98 o 
   3   4   8      517.40      511.07      6.57 o 
   4   4   8     1308.76     1291.24     14.48 o 
   5   4   8      378.10      377.30      8.15 o 
   6   4   8     1055.21     1027.69     17.73 o 
   7   4   8      286.67      271.84      9.24 o 
   8   4   8      364.84      384.60     15.32 o 
   9   4   8      166.45      170.75      9.41 o 
  10   4   8        6.57        9.74      7.73 o 
   0   5   8     2396.63     2407.07     34.32 o 
   1   5   8       89.94      100.20      3.07 o 
   2   5   8      602.07      596.74      7.86 o 
   3   5   8      216.16      210.32      4.77 o 
   4   5   8      341.13      379.09      7.64 o 
   5   5   8      852.96      872.55     13.29 o 
   6   5   8      775.60      772.77     15.02 o 
   7   5   8       91.19       79.92      7.32 o 
   8   5   8       10.26        4.90      5.69 o 
   9   5   8        0.12       -2.78      6.52 o 
   0   6   8      150.80      169.69      3.82 o 
   1   6   8      806.20      853.63      8.03 o 
   2   6   8       63.17       79.44      4.35 o 
   3   6   8      351.79      366.28      6.80 o 
   4   6   8     1294.41     1349.76     17.59 o 
   5   6   8      439.04      413.83     10.21 o 
   6   6   8       14.96       19.23      5.01 o 
   7   6   8      603.50      597.03     14.09 o 
   8   6   8       11.52        7.36      6.15 o 
   9   6   8       33.68       20.64      7.28 o 
   0   7   8       87.47      106.83      3.88 o 
   1   7   8      504.99      491.73      6.19 o 
   2   7   8      391.96      405.67      6.70 o 
   3   7   8      905.06      835.28     12.39 o 
   4   7   8     1459.94     1422.62     18.63 o 
   5   7   8       49.09       37.60      4.82 o 
   6   7   8      155.20      135.93      7.56 o 
   7   7   8       20.01       11.06      5.83 o 
   8   7   8      163.19      190.92     11.98 o 
   9   7   8      171.56      212.25     18.16 o 
   0   8   8     1932.88     1879.56     21.29 o 
   1   8   8      781.85      754.93      9.14 o 
   2   8   8      619.23      610.06     10.58 o 
   3   8   8       87.86       83.25      6.13 o 
   4   8   8       50.21       42.68      5.41 o 
   5   8   8      373.17      344.01     10.06 o 
   6   8   8       53.68       61.83      6.50 o 
   7   8   8       41.82       42.84      8.65 o 
   8   8   8       21.41       31.84      9.33 o 
   0   9   8      425.79      434.75     11.05 o 
   1   9   8      158.22      159.36      5.06 o 
   2   9   8       79.19       78.50      6.78 o 
   3   9   8     1110.84     1011.99     17.23 o 
   4   9   8        1.41       -4.47      4.47 o 
   5   9   8      194.71      175.78      8.20 o 
   6   9   8       39.94       35.42      6.47 o 
   7   9   8       45.08       46.79      7.52 o 
   0  10   8      124.76      107.95      8.42 o 
   1  10   8      272.68      242.23     10.91 o 
   2  10   8      216.22      223.52      7.11 o 
   3  10   8      145.08      134.37      7.94 o 
   4  10   8      252.38      254.42     10.50 o 
   5  10   8       59.62       65.28      7.46 o 
   6  10   8      196.57      222.11     10.26 o 
   7  10   8      261.94      302.10     12.05 o 
   0  11   8        0.85        5.84      6.37 o 
   1  11   8       24.99       15.31      4.13 o 
   2  11   8       80.29       76.86      7.84 o 
   3  11   8      157.51      163.42      8.56 o 
   4  11   8       50.67       42.43     10.85 o 
   5  11   8       33.36       42.46     10.12 o 
   6  11   8       21.22       27.57      7.67 o 
   0  12   8      341.90      330.06     14.60 o 
   1  12   8       20.84       29.01      5.68 o 
   2  12   8        0.17        5.70      5.47 o 
   3  12   8       92.23       81.58      9.85 o 
   4  12   8       38.81       46.48      8.23 o 
   5  12   8       73.02       74.90     15.17 o 
   0  13   8      849.10      942.43     26.37 o 
   1  13   8       89.74      111.40     14.34 o 
   2  13   8      146.01      164.00     10.44 o 
   3  13   8        0.38        7.46      7.90 o 
   1   0   9     3753.65     3991.01     42.08 o 
   2   0   9     5854.72     5839.93     70.08 o 
   3   0   9     1132.42     1087.62     17.18 o 
   4   0   9       16.91       27.85      3.97 o 
   5   0   9      134.77      117.56      7.69 o 
   6   0   9     2027.94     2004.73     38.61 o 
   7   0   9       20.74       16.42      5.52 o 
   8   0   9      415.61      403.22     13.26 o 
   9   0   9      177.28      194.32     10.88 o 
  10   0   9       97.69      121.40     15.75 o 
   0   1   9     6853.66     6923.97     83.76 o 
   1   1   9      423.19      446.05      5.47 o 
   2   1   9     1953.72     1994.65     16.03 o 
   3   1   9      141.66      143.65      4.05 o 
   4   1   9      332.47      361.67      6.99 o 
   5   1   9      410.03      445.13      9.40 o 
   6   1   9      789.82      798.62     12.95 o 
   7   1   9      609.80      587.73     11.55 o 
   8   1   9        2.43        5.67      4.61 o 
   9   1   9      365.31      370.65     12.04 o 
  10   1   9       85.61       84.07      7.93 o 
   0   2   9      604.47      541.53      7.92 o 
   1   2   9     1666.57     1725.12     16.16 o 
   2   2   9     1722.64     1761.97     17.08 o 
   3   2   9      884.19      923.21     11.84 o 
   4   2   9      271.89      272.92      6.09 o 
   5   2   9      971.48     1068.01     14.77 o 
   6   2   9      216.42      190.68      7.12 o 
   7   2   9      266.65      230.69      7.53 o 
   8   2   9       64.70       70.68      7.59 o 
   9   2   9       54.20       68.00      7.73 o 
  10   2   9       42.67       45.84      9.63 o 
   0   3   9    12037.56    12429.18    127.08 o 
   1   3   9     3796.45     4012.73     37.05 o 
   2   3   9      301.16      311.10      4.48 o 
   3   3   9      240.59      233.60      4.63 o 
   4   3   9      210.38      212.36      5.43 o 
   5   3   9      632.77      633.19     10.42 o 
   6   3   9      367.03      335.48      9.41 o 
   7   3   9      494.71      452.06     11.68 o 
   8   3   9      301.40      277.40     10.10 o 
   9   3   9       59.39       63.06      8.67 o 
  10   3   9      116.20      137.50     10.81 o 
   0   4   9     3288.61     3312.58     39.05 o 
   1   4   9      114.27       88.82      2.88 o 
   2   4   9      774.38      821.96      8.24 o 
   3   4   9     4335.10     4664.07     43.50 o 
   4   4   9      325.35      321.05      5.95 o 
   5   4   9       29.89       19.21      3.49 o 
   6   4   9      574.76      544.65     10.70 o 
   7   4   9      912.58      887.41     17.13 o 
   8   4   9       54.50       54.65      9.25 o 
   9   4   9      279.31      286.30     11.18 o 
  10   4   9       24.20       28.71     11.95 o 
   0   5   9      778.21      904.63     12.23 o 
   1   5   9       65.07       75.58      2.95 o 
   2   5   9      747.20      756.25      8.34 o 
   3   5   9      260.89      275.02      5.48 o 
   4   5   9      532.54      543.61      8.53 o 
   5   5   9       99.62      110.74      5.24 o 
   6   5   9      721.61      661.86     13.80 o 
   7   5   9      156.00      151.02      7.83 o 
   8   5   9       54.91       49.88      6.81 o 
   9   5   9       26.62       13.11      6.96 o 
   0   6   9      110.42       97.71      3.51 o 
   1   6   9      695.88      759.10      7.13 o 
   2   6   9     1335.64     1312.72     16.56 o 
   3   6   9      892.67      846.67     10.91 o 
   4   6   9      305.08      299.18      7.90 o 
   5   6   9      466.23      480.96     10.98 o 
   6   6   9       26.73       17.01      4.95 o 
   7   6   9      412.42      379.99     14.78 o 
   8   6   9      339.71      367.92     11.99 o 
   9   6   9       39.82       46.13      9.72 o 
   0   7   9      220.23      199.42      4.46 o 
   1   7   9       16.43       15.62      3.64 o 
   2   7   9     2087.18     2037.56     19.48 o 
   3   7   9      234.91      224.48      6.08 o 
   4   7   9       80.88       61.71      7.68 o 
   5   7   9      326.20      325.19      8.27 o 
   6   7   9       19.94       28.40      5.52 o 
   7   7   9      177.87      169.14     13.79 o 
   8   7   9      184.03      216.13     12.55 o 
   0   8   9     1704.29     1708.45     26.76 o 
   1   8   9      134.32      131.67      4.63 o 
   2   8   9      214.42      211.32      6.26 o 
   3   8   9      253.60      233.12      8.72 o 
   4   8   9       75.66       85.25      6.38 o 
   5   8   9      329.73      345.07     10.19 o 
   6   8   9       96.66       90.60      7.37 o 
   7   8   9       12.00        7.09      6.25 o 
   8   8   9      115.74      124.26      9.96 o 
   0   9   9       99.82      100.06      6.28 o 
   1   9   9       88.08       85.19      4.59 o 
   2   9   9      121.61      120.22      6.84 o 
   3   9   9       89.96       94.62      8.43 o 
   4   9   9      378.21      341.17      9.85 o 
   5   9   9      597.82      564.44     13.45 o 
   6   9   9       11.01        9.06      5.81 o 
   7   9   9      101.29      109.13      8.93 o 
   0  10   9        6.19        1.55      5.22 o 
   1  10   9      893.77      842.77     13.51 o 
   2  10   9      110.65       88.53      8.48 o 
   3  10   9      102.47      107.57      8.57 o 
   4  10   9      524.04      514.01     14.60 o 
   5  10   9      109.07      118.45      7.79 o 
   6  10   9      161.22      178.42      9.43 o 
   7  10   9       31.79       35.95      7.72 o 
   0  11   9      955.35      920.82     25.22 o 
   1  11   9      114.65      131.21      7.39 o 
   2  11   9       43.81       51.63      5.64 o 
   3  11   9       24.20       26.38      6.80 o 
   4  11   9       81.08       92.02      8.90 o 
   5  11   9      161.71      167.81     10.53 o 
   6  11   9       62.83       79.36      8.92 o 
   0  12   9        2.16        4.83      7.20 o 
   1  12   9      375.22      375.69     12.75 o 
   2  12   9       64.42       58.28      8.11 o 
   3  12   9      126.49      149.27      9.73 o 
   4  12   9      316.88      348.69     12.97 o 
   5  12   9       50.90       59.35     15.77 o 
   0  13   9      228.55      231.42     13.64 o 
   1  13   9      277.85      267.15     11.79 o 
   2  13   9      306.18      313.71     12.83 o 
   3  13   9      334.36      357.80     16.23 o 
   0   0  10      190.54      187.13      6.53 o 
   1   0  10     2365.30     2520.59     28.04 o 
   2   0  10      636.53      515.81      8.84 o 
   3   0  10     5032.07     5511.49     69.24 o 
   4   0  10       35.18       13.27      3.35 o 
   5   0  10       98.60      108.50      6.02 o 
   6   0  10      978.99     1011.11     19.58 o 
   7   0  10      633.02      605.56     15.33 o 
   8   0  10        1.22        1.56      5.90 o 
   9   0  10      144.40      171.77     22.82 o 
  10   0  10      600.23      554.39     22.22 o 
   0   1  10     1014.23     1206.98     40.61 o 
   1   1  10     2302.24     2469.53     22.75 o 
   2   1  10       15.58        9.71      1.68 o 
   3   1  10     1188.15     1345.81     14.18 o 
   4   1  10      637.46      659.52     10.14 o 
   5   1  10       49.72       44.74      3.88 o 
   6   1  10     1085.24     1065.56     15.65 o 
   7   1  10       47.75       46.81      5.02 o 
   8   1  10       78.27       73.64      6.17 o 
   9   1  10       35.89       31.75      6.04 o 
  10   1  10       12.85       22.71      6.97 o 
   0   2  10     4591.66     4818.53     59.57 o 
   1   2  10     4378.70     4513.86     35.62 o 
   2   2  10     2456.92     2737.35     25.26 o 
   3   2  10     3488.49     3730.15     33.91 o 
   4   2  10       43.87       37.01      3.09 o 
   5   2  10     1073.58     1016.16     14.33 o 
   6   2  10       82.72       80.04      5.14 o 
   7   2  10     1275.72     1174.04     17.59 o 
   8   2  10      767.29      731.82     15.82 o 
   9   2  10      271.67      278.63     10.99 o 
  10   2  10       48.40       60.59     10.36 o 
   0   3  10     9852.77    10197.70    105.03 o 
   1   3  10      970.68      995.56      9.13 o 
   2   3  10     2130.88     2247.01     19.74 o 
   3   3  10     1570.26     1535.06     17.50 o 
   4   3  10       27.98       16.37      2.72 o 
   5   3  10     1095.63     1094.69     16.92 o 
   6   3  10     1319.59     1331.32     38.28 o 
   7   3  10      213.62      200.07      8.06 o 
   8   3  10       53.74       53.12      6.81 o 
   9   3  10        6.30        2.85      7.52 o 
  10   3  10       13.73        3.80      7.87 o 
   0   4  10     4379.95     4647.52     50.16 o 
   1   4  10      797.29      773.85      8.87 o 
   2   4  10      146.67      134.08      2.90 o 
   3   4  10      124.87      117.54      3.29 o 
   4   4  10      191.88      174.32      4.14 o 
   5   4  10       96.88      100.47      4.88 o 
   6   4  10      179.66      149.98      6.22 o 
   7   4  10      147.42      145.06      7.91 o 
   8   4  10      169.83      163.27      8.79 o 
   9   4  10        0.48        1.71      6.68 o 
   0   5  10       98.38       74.00      5.16 o 
   1   5  10      613.64      630.47      6.32 o 
   2   5  10      232.25      242.94      4.35 o 
   3   5  10      746.10      768.55     10.04 o 
   4   5  10     1416.32     1415.98     16.27 o 
   5   5  10      416.13      367.34      9.71 o 
   6   5  10      610.65      567.99     12.67 o 
   7   5  10      703.91      624.10     14.13 o 
   8   5  10        3.67        6.66      5.95 o 
   9   5  10      262.25      272.35     19.13 o 
   0   6  10      690.54      706.95     15.13 o 
   1   6  10     1217.56     1316.22     11.37 o 
   2   6  10      503.98      551.91      9.78 o 
   3   6  10      171.60      168.50      5.15 o 
   4   6  10      521.46      506.38      9.38 o 
   5   6  10     1234.22     1207.98     18.45 o 
   6   6  10      322.51      321.48      9.73 o 
   7   6  10      122.84      127.61      7.91 o 
   8   6  10       27.40       18.45      7.50 o 
   9   6  10      195.85      202.50     12.91 o 
   0   7  10        8.31        5.69      2.77 o 
   1   7  10        8.18        3.40      1.93 o 
   2   7  10       59.49       69.31      6.44 o 
   3   7  10      520.27      532.34     12.14 o 
   4   7  10      946.82      972.93     16.71 o 
   5   7  10     1400.95     1315.16     21.11 o 
   6   7  10      284.57      269.93      9.27 o 
   7   7  10       38.52       37.61      8.04 o 
   8   7  10      339.41      388.25     15.20 o 
   0   8  10      238.65      251.21     10.77 o 
   1   8  10      767.29      710.50     10.35 o 
   2   8  10       12.33        4.28      3.03 o 
   3   8  10      327.91      291.99      8.69 o 
   4   8  10      154.00      158.75      7.00 o 
   5   8  10      203.15      171.62      7.75 o 
   6   8  10      180.83      178.19      8.59 o 
   7   8  10      170.81      162.62      8.97 o 
   8   8  10      160.78      168.68     10.25 o 
   0   9  10     1042.11     1083.47     24.84 o 
   1   9  10      394.55      364.48      7.36 o 
   2   9  10      308.12      293.97     17.40 o 
   3   9  10       87.60       84.83      5.62 o 
   4   9  10      187.21      190.14      7.78 o 
   5   9  10      209.80      171.86      8.31 o 
   6   9  10       19.57       24.63      6.37 o 
   7   9  10      131.17      140.94      9.91 o 
   0  10  10       12.82       10.79      6.13 o 
   1  10  10      281.47      287.52      7.77 o 
   2  10  10      165.79      151.22      7.80 o 
   3  10  10      253.43      279.06     10.67 o 
   4  10  10       34.22       22.90      6.24 o 
   5  10  10       72.05       81.96      7.60 o 
   6  10  10       60.11       50.72      7.38 o 
   7  10  10       16.79       25.80      7.77 o 
   0  11  10        2.13        8.14      6.85 o 
   1  11  10      184.80      176.07      7.73 o 
   2  11  10      307.03      315.77     11.48 o 
   3  11  10       27.39       18.12      6.06 o 
   4  11  10       17.57        3.04      6.62 o 
   5  11  10      125.33      147.50     10.79 o 
   6  11  10      195.48      234.20     11.44 o 
   0  12  10        0.00        4.34      7.53 o 
   1  12  10      311.27      332.16     12.19 o 
   2  12  10      138.88      142.71      9.66 o 
   3  12  10      142.64      137.11      9.64 o 
   4  12  10      137.78      173.12     10.50 o 
   0  13  10      119.19      122.86     22.65 o 
   1  13  10      172.02      192.60     10.45 o 
   2  13  10        9.84       11.74      7.51 o 
   3  13  10       18.46       23.70      9.42 o 
   1   0  11     1299.58     1481.34     22.75 o 
   2   0  11      542.07      678.84     10.01 o 
   3   0  11     3897.74     4228.96     45.98 o 
   4   0  11      574.15      563.98     11.87 o 
   5   0  11      289.72      320.34      9.41 o 
   6   0  11      897.77      923.04     22.49 o 
   7   0  11      883.89      838.17     18.56 o 
   8   0  11        0.02       -5.70      5.70 o 
   9   0  11      194.14      182.13     11.05 o 
  10   0  11      180.99      208.25     15.39 o 
   0   1  11     5644.06     5789.64     61.20 o 
   1   1  11     2012.34     1881.12     21.74 o 
   2   1  11     1519.97     1627.86     13.61 o 
   3   1  11     3651.98     3807.15     31.48 o 
   4   1  11     1183.51     1216.46     15.55 o 
   5   1  11     1060.19     1016.15     14.44 o 
   6   1  11      156.00      166.24      6.14 o 
   7   1  11     1271.68     1179.78     17.74 o 
   8   1  11       10.85        8.07      4.99 o 
   9   1  11      141.94      151.61      8.67 o 
  10   1  11      204.49      208.88      9.79 o 
   0   2  11      827.94     1063.28     39.36 o 
   1   2  11      394.19      414.00      5.06 o 
   2   2  11      164.26      218.61      4.21 o 
   3   2  11     1927.72     2084.51     20.57 o 
   4   2  11      214.01      192.11      5.33 o 
   5   2  11      740.08      742.76     11.80 o 
   6   2  11      431.02      362.07      8.55 o 
   7   2  11       27.71       30.65      4.70 o 
   8   2  11      194.41      192.60     10.62 o 
   9   2  11       54.25       59.06      9.83 o 
  10   2  11       54.62       46.32      8.48 o 
   0   3  11      387.52      398.81     22.35 o 
   1   3  11      305.73      368.54      5.15 o 
   2   3  11     1590.23     1548.26     13.58 o 
   3   3  11     1449.65     1611.45     18.35 o 
   4   3  11       53.30       40.22      4.95 o 
   5   3  11      374.51      388.31      9.12 o 
   6   3  11      181.48      215.16      9.22 o 
   7   3  11      240.12      263.83      9.39 o 
   8   3  11      195.81      199.42      9.87 o 
   9   3  11        5.32       -4.46      7.09 o 
  10   3  11       30.31       35.88      8.50 o 
   0   4  11      989.74     1075.54     14.56 o 
   1   4  11      275.18      300.57      4.12 o 
   2   4  11       54.61       43.51      2.19 o 
   3   4  11      327.85      361.14      5.55 o 
   4   4  11      109.27      117.97      3.72 o 
   5   4  11      171.68      164.44      5.93 o 
   6   4  11        3.17       -1.49      3.72 o 
   7   4  11      349.85      300.03     13.83 o 
   8   4  11      319.37      307.10     10.65 o 
   9   4  11        0.38       -7.46      7.46 o 
   0   5  11     3739.81     3938.90     43.78 o 
   1   5  11     1674.08     1613.14     19.95 o 
   2   5  11      696.82      692.28      7.61 o 
   3   5  11      452.25      422.13      6.99 o 
   4   5  11      230.64      220.45      5.48 o 
   5   5  11      974.95     1015.16     13.57 o 
   6   5  11     1222.78     1185.80     19.84 o 
   7   5  11      163.93      156.46      8.48 o 
   8   5  11      126.19      137.38      8.38 o 
   9   5  11        9.41        7.82      8.44 o 
   0   6  11     1522.81     1547.98     23.24 o 
   1   6  11      267.91      255.23      3.91 o 
   2   6  11     1885.23     1887.04     19.47 o 
   3   6  11       91.93       72.36      3.74 o 
   4   6  11      198.64      225.79      5.74 o 
   5   6  11      168.95      183.40      9.04 o 
   6   6  11      100.14      112.67      7.37 o 
   7   6  11       15.65        9.90      6.61 o 
   8   6  11       77.85       84.16      9.25 o 
   9   6  11       18.51       20.53      9.28 o 
   0   7  11       96.96       94.49      4.57 o 
   1   7  11      775.68      853.51     11.25 o 
   2   7  11      510.69      466.89      7.97 o 
   3   7  11      101.86       99.01      4.92 o 
   4   7  11      271.74      250.82      8.17 o 
   5   7  11       68.74       56.43      5.93 o 
   6   7  11       41.67       35.12      5.99 o 
   7   7  11       65.13       66.13      7.49 o 
   8   7  11      191.28      225.92     10.55 o 
   0   8  11     2234.80     2346.94     29.03 o 
   1   8  11      273.20      263.99      6.85 o 
   2   8  11      131.09      124.60      5.72 o 
   3   8  11      139.96      120.14      6.07 o 
   4   8  11      119.27      102.62      6.73 o 
   5   8  11       40.80       37.08      5.98 o 
   6   8  11      276.10      269.85      9.90 o 
   7   8  11       37.96       50.99      7.31 o 
   8   8  11      210.10      211.08     10.55 o 
   0   9  11       43.73       53.29      9.94 o 
   1   9  11       19.41       15.67      3.22 o 
   2   9  11      285.10      253.80      8.27 o 
   3   9  11       27.04       30.72      4.40 o 
   4   9  11       32.36       14.90      5.18 o 
   5   9  11      199.51      207.48      9.61 o 
   6   9  11       38.28       40.63      6.93 o 
   7   9  11       28.95       21.19      7.33 o 
   0  10  11        2.58        4.47      5.87 o 
   1  10  11      548.02      509.87     13.66 o 
   2  10  11      141.23      121.57      8.12 o 
   3  10  11      410.91      391.01     10.87 o 
   4  10  11      112.47      100.33     12.42 o 
   5  10  11       57.08       54.27      7.06 o 
   6  10  11       10.67        5.56      6.74 o 
   0  11  11       11.46       13.05      7.07 o 
   1  11  11      218.65      196.84      9.37 o 
   2  11  11      279.12      263.19     10.58 o 
   3  11  11      142.18      141.20      7.95 o 
   4  11  11       42.78       26.88      7.17 o 
   5  11  11      144.90      150.48     11.28 o 
   6  11  11       17.27       15.52     10.53 o 
   0  12  11       19.79       21.47      7.91 o 
   1  12  11       49.22       52.04      7.58 o 
   2  12  11      211.12      206.46     11.11 o 
   3  12  11      217.84      253.74     13.74 o 
   4  12  11       38.09       34.88      7.99 o 
   0  13  11        4.35       15.09      8.88 o 
   1  13  11      191.98      211.82     10.99 o 
   2  13  11        1.65        9.10      7.36 o 
   0   0  12       87.13       72.44      4.19 o 
   1   0  12     1986.35     2038.18     23.47 o 
   2   0  12     1540.92     1638.35     19.49 o 
   3   0  12      299.12      355.28     16.61 o 
   4   0  12      677.69      691.32     13.72 o 
   5   0  12       44.51       26.00      4.44 o 
   6   0  12      119.75      139.66      8.00 o 
   7   0  12      567.00      542.04     15.63 o 
   8   0  12       92.19       86.56     11.15 o 
   9   0  12      112.03      121.51     14.21 o 
  10   0  12      670.57      690.27     25.13 o 
   0   1  12      797.81      900.19     26.47 o 
   1   1  12     1071.33     1097.08     10.53 o 
   2   1  12     5095.84     5337.48     43.16 o 
   3   1  12      233.17      286.17      4.16 o 
   4   1  12     2345.99     2523.95     25.29 o 
   5   1  12      236.18      227.28      5.76 o 
   6   1  12      494.52      437.49     10.44 o 
   7   1  12     1164.69     1138.71     15.90 o 
   8   1  12      250.53      245.15      7.85 o 
   9   1  12      264.31      257.70      9.62 o 
  10   1  12       14.88       10.56      7.62 o 
   0   2  12     4618.76     4749.71     59.35 o 
   1   2  12      656.83      722.35      7.23 o 
   2   2  12      821.15      806.78      8.18 o 
   3   2  12      881.65      941.85     11.15 o 
   4   2  12     1564.15     1485.21     16.31 o 
   5   2  12      558.73      551.80      9.98 o 
   6   2  12     1822.79     1763.52     22.57 o 
   7   2  12      459.31      449.62     13.66 o 
   8   2  12       87.41       93.77      7.60 o 
   9   2  12      178.41      189.42      9.87 o 
  10   2  12       14.29       21.34      8.28 o 
   0   3  12      625.54      675.73     11.87 o 
   1   3  12      201.94      160.23      2.96 o 
   2   3  12     6065.04     6682.73     53.83 o 
   3   3  12     1934.22     1910.12     19.40 o 
   4   3  12      513.94      564.28      8.43 o 
   5   3  12       60.92       54.02      7.24 o 
   6   3  12     1921.72     1816.11     30.68 o 
   7   3  12     1334.72     1247.42     24.77 o 
   8   3  12       69.90       55.80      6.61 o 
   9   3  12       10.84        6.57      7.80 o 
   0   4  12      196.33      153.40      4.64 o 
   1   4  12       56.38       84.33      2.87 o 
   2   4  12      142.56      134.12      3.20 o 
   3   4  12      357.40      349.76      8.22 o 
   4   4  12      291.41      294.90      5.73 o 
   5   4  12      664.80      665.93     10.51 o 
   6   4  12      623.40      606.36     13.38 o 
   7   4  12      390.10      377.78     10.96 o 
   8   4  12       58.32       78.55      7.95 o 
   9   4  12       65.94       94.10     10.61 o 
   0   5  12      474.14      468.36      9.97 o 
   1   5  12      190.02      186.14      3.24 o 
   2   5  12      291.43      268.91      6.51 o 
   3   5  12        5.87        4.88      2.45 o 
   4   5  12      324.80      294.77      6.30 o 
   5   5  12      419.88      417.50      8.05 o 
   6   5  12       77.42       81.47      9.51 o 
   7   5  12      419.30      409.11     11.95 o 
   8   5  12      188.33      197.87     11.06 o 
   9   5  12      298.72      316.09     14.25 o 
   0   6  12     1539.25     1580.43     23.83 o 
   1   6  12     2024.75     1986.16     17.20 o 
   2   6  12       37.82       36.19      3.30 o 
   3   6  12      578.83      556.70      9.77 o 
   4   6  12      412.48      400.59      8.58 o 
   5   6  12     1069.11     1001.11     17.37 o 
   6   6  12       69.60       64.19      6.05 o 
   7   6  12       85.66       93.21      7.64 o 
   8   6  12      183.90      190.61     12.23 o 
   9   6  12       50.52       57.92     10.22 o 
   0   7  12      369.58      322.08      9.29 o 
   1   7  12     1046.22     1063.44     13.24 o 
   2   7  12      567.38      555.00      8.95 o 
   3   7  12     1224.56     1288.63     17.64 o 
   4   7  12      509.05      501.69     16.84 o 
   5   7  12      284.84      258.20      8.83 o 
   6   7  12      167.02      156.72      7.92 o 
   7   7  12      181.36      192.83      9.22 o 
   8   7  12      100.06      121.36      9.47 o 
   0   8  12      483.22      480.43     11.94 o 
   1   8  12     1298.39     1242.13     18.61 o 
   2   8  12      211.56      214.57      6.52 o 
   3   8  12       84.83       71.28      5.71 o 
   4   8  12      120.49      114.20      6.83 o 
   5   8  12      502.75      507.94     12.56 o 
   6   8  12      370.38      342.87     11.00 o 
   7   8  12       22.51       13.73      6.34 o 
   8   8  12       37.88       50.23      9.81 o 
   0   9  12      111.40       92.18      6.99 o 
   1   9  12       54.42       58.54      5.59 o 
   2   9  12       20.26       12.38      4.22 o 
   3   9  12      531.06      459.95     10.14 o 
   4   9  12      391.71      394.10     12.19 o 
   5   9  12       58.87       44.13      6.52 o 
   6   9  12       36.56       42.28      6.80 o 
   7   9  12       22.90       22.69      7.29 o 
   0  10  12        4.67        4.66      5.85 o 
   1  10  12      432.81      422.65     14.29 o 
   2  10  12      122.12      125.21      8.43 o 
   3  10  12      240.98      234.58      8.82 o 
   4  10  12      190.14      187.13      9.52 o 
   5  10  12       89.26       72.97      7.37 o 
   6  10  12       86.41       95.12      8.79 o 
   0  11  12      433.12      459.61     16.68 o 
   1  11  12       56.44       43.77      6.88 o 
   2  11  12      295.85      297.17     14.56 o 
   3  11  12       16.62        7.19      6.24 o 
   4  11  12       78.94       87.87     10.71 o 
   5  11  12       42.01       50.44      8.72 o 
   0  12  12      396.11      390.12     16.32 o 
   1  12  12       73.75       74.76      8.43 o 
   2  12  12      118.08      142.54     10.17 o 
   3  12  12      170.24      185.80     12.09 o 
   4  12  12       18.86       27.12      8.07 o 
   0  13  12       52.70       54.01     10.59 o 
   1  13  12      127.74      141.70     10.79 o 
   2  13  12      141.50      156.62     15.82 o 
   1   0  13     2916.94     3204.33     38.92 o 
   2   0  13      452.60      556.69      8.54 o 
   3   0  13      176.30      160.57      5.20 o 
   4   0  13     2416.25     2423.21     28.91 o 
   5   0  13      775.89      762.17     15.65 o 
   6   0  13     2564.04     2539.82     38.62 o 
   7   0  13      884.70      861.20     19.00 o 
   8   0  13      146.99      149.74      9.62 o 
   9   0  13      196.01      204.22     11.42 o 
  10   0  13       42.82       50.10     12.16 o 
   0   1  13     3709.18     3911.98     42.52 o 
   1   1  13       87.28      108.37      3.11 o 
   2   1  13     6681.56     7262.29     62.37 o 
   3   1  13      133.39      139.93      3.72 o 
   4   1  13      112.50      123.54      3.48 o 
   5   1  13      116.01      121.48      4.63 o 
   6   1  13      331.53      309.28      7.37 o 
   7   1  13       50.49       49.67      7.07 o 
   8   1  13       21.79       15.80      4.99 o 
   9   1  13       65.97       65.49      9.07 o 
  10   1  13       41.68       42.32      7.78 o 
   0   2  13      834.00      966.35     55.55 o 
   1   2  13     1144.37     1238.55     11.15 o 
   2   2  13     1159.75     1221.49     11.34 o 
   3   2  13      765.78      817.74      9.37 o 
   4   2  13      404.42      414.85      7.08 o 
   5   2  13      845.85      863.93     13.17 o 
   6   2  13      475.79      443.59      9.72 o 
   7   2  13      607.73      590.49     13.61 o 
   8   2  13       34.07       39.98      9.46 o 
   9   2  13       54.89       57.66      7.16 o 
  10   2  13       50.50       67.40     15.95 o 
   0   3  13     2078.64     2206.61     30.32 o 
   1   3  13       15.21       14.31      1.51 o 
   2   3  13     2126.15     2314.63     20.87 o 
   3   3  13     1025.16     1077.78     12.59 o 
   4   3  13      154.04      169.08      4.69 o 
   5   3  13      488.24      495.72      8.46 o 
   6   3  13      553.54      523.00     12.20 o 
   7   3  13      830.90      820.35     16.58 o 
   8   3  13      330.82      350.98     11.35 o 
   9   3  13       62.33       59.11      9.24 o 
   0   4  13      141.33      122.57      4.38 o 
   1   4  13     1232.33     1181.24     12.18 o 
   2   4  13      478.99      495.39      6.06 o 
   3   4  13       50.10       55.15      3.03 o 
   4   4  13       45.49       41.18      4.47 o 
   5   4  13      103.85       92.43      5.35 o 
   6   4  13        9.99       10.00      4.13 o 
   7   4  13      376.10      368.85      9.77 o 
   8   4  13      196.98      214.75      9.55 o 
   9   4  13        5.19        4.77      8.02 o 
   0   5  13      247.76      247.53      9.46 o 
   1   5  13     1162.15     1242.31     15.64 o 
   2   5  13     2106.94     1969.95     35.64 o 
   3   5  13      451.69      518.47      8.00 o 
   4   5  13       37.84       42.48      4.46 o 
   5   5  13      324.15      327.79      7.19 o 
   6   5  13      280.28      270.96      8.86 o 
   7   5  13       42.05       41.22      6.01 o 
   8   5  13      376.54      369.17     14.25 o 
   9   5  13       44.93       49.07      9.55 o 
   0   6  13      303.96      307.87     12.88 o 
   1   6  13      325.09      301.67      5.47 o 
   2   6  13       50.68       42.10      3.61 o 
   3   6  13      101.54      123.43      4.65 o 
   4   6  13       18.45       27.36      3.82 o 
   5   6  13       23.56       14.89      4.55 o 
   6   6  13      615.91      580.79     13.33 o 
   7   6  13      698.26      698.32     21.07 o 
   8   6  13       17.00        6.67      6.51 o 
   9   6  13        6.01        0.10      7.18 o 
   0   7  13       58.20       48.59     12.33 o 
   1   7  13      130.43      119.80      4.44 o 
   2   7  13     1344.90     1353.81     16.13 o 
   3   7  13      484.98      473.22      8.63 o 
   4   7  13     1980.01     1829.12     26.11 o 
   5   7  13      302.33      279.25      9.10 o 
   6   7  13       26.53       19.74      5.49 o 
   7   7  13       89.09       84.13      7.81 o 
   8   7  13       89.97      117.73     10.99 o 
   0   8  13      956.12     1012.35     22.81 o 
   1   8  13      783.18      761.11     12.20 o 
   2   8  13       15.89        6.26      3.47 o 
   3   8  13      532.61      533.22     15.62 o 
   4   8  13      176.68      146.93      7.17 o 
   5   8  13      104.61      111.22      7.49 o 
   6   8  13        9.37        3.24      5.65 o 
   7   8  13       69.90       65.58      9.66 o 
   8   8  13      236.14      240.83     11.22 o 
   0   9  13        1.92        1.94      4.30 o 
   1   9  13      677.90      690.08     15.75 o 
   2   9  13      367.07      334.66      9.39 o 
   3   9  13      263.96      236.06      7.65 o 
   4   9  13       37.08       25.12      5.56 o 
   5   9  13      787.97      772.50     18.77 o 
   6   9  13       33.98       34.89      6.87 o 
   7   9  13      239.18      230.59     10.61 o 
   0  10  13       64.48       59.56     11.76 o 
   1  10  13       43.11       33.33      6.16 o 
   2  10  13      469.28      460.90     20.48 o 
   3  10  13       52.25       47.31      6.01 o 
   4  10  13       19.20       15.36      6.60 o 
   5  10  13       51.30       47.55      7.64 o 
   6  10  13      278.93      294.33     11.38 o 
   0  11  13      204.21      203.43     11.75 o 
   1  11  13       83.80       80.76      7.46 o 
   2  11  13       19.04       21.90      6.59 o 
   3  11  13       23.23       13.54      5.49 o 
   4  11  13       94.15       92.83     11.26 o 
   5  11  13       27.60       28.92      8.17 o 
   0  12  13      101.00       96.00     24.19 o 
   1  12  13      117.77      129.03      9.91 o 
   2  12  13       37.93       32.50      7.40 o 
   3  12  13      141.46      165.00     12.77 o 
   4  12  13       29.93       17.43      8.94 o 
   0  13  13       66.81       90.66     14.26 o 
   1  13  13        1.86       -0.20      7.32 o 
   2  13  13      250.95      262.29     12.37 o 
   0   0  14      100.76      151.21      5.54 o 
   1   0  14     2030.00     1971.16     23.61 o 
   2   0  14      610.47      607.08      9.22 o 
   3   0  14     1951.77     2088.14     28.65 o 
   4   0  14     1020.40     1113.26     15.70 o 
   5   0  14      181.61      168.30      7.58 o 
   6   0  14     1269.34     1292.11     23.60 o 
   7   0  14      364.32      330.27     14.51 o 
   8   0  14     1562.44     1488.96     28.36 o 
   9   0  14      175.16      191.24     11.64 o 
  10   0  14        8.24        8.59     18.83 o 
   0   1  14     1033.06     1173.95     22.31 o 
   1   1  14     6298.20     6610.97     60.87 o 
   2   1  14     1158.33     1352.22     16.60 o 
   3   1  14     1029.57     1094.70     10.43 o 
   4   1  14      327.86      285.51      4.92 o 
   5   1  14       16.94       20.05      2.96 o 
   6   1  14      328.12      315.51      7.53 o 
   7   1  14      543.61      487.03      9.99 o 
   8   1  14       87.59       83.29      7.97 o 
   9   1  14      297.03      307.65     10.55 o 
  10   1  14      152.99      185.88     12.69 o 
   0   2  14     1418.37     1431.92     21.07 o 
   1   2  14     3459.88     3743.46     29.20 o 
   2   2  14     1077.45     1112.39     13.39 o 
   3   2  14     1400.02     1492.68     14.81 o 
   4   2  14      535.52      554.04      7.76 o 
   5   2  14     1542.86     1492.26     17.26 o 
   6   2  14      809.12      781.68     14.62 o 
   7   2  14       25.51       22.34      5.52 o 
   8   2  14       14.66       11.52      5.38 o 
   9   2  14      332.22      346.37     10.92 o 
   0   3  14       49.25       36.72      5.81 o 
   1   3  14      186.64      185.97      3.33 o 
   2   3  14     3766.10     4040.14     31.83 o 
   3   3  14     1549.03     1604.11     17.18 o 
   4   3  14     1263.07     1196.48     14.25 o 
   5   3  14      761.06      746.32     10.87 o 
   6   3  14       15.49       11.59      3.86 o 
   7   3  14      114.93      134.11      7.99 o 
   8   3  14      331.64      333.94     11.19 o 
   9   3  14      130.26      137.40     11.45 o 
   0   4  14      791.27      774.59     13.94 o 
   1   4  14       75.73       85.75      3.46 o 
   2   4  14       81.79       93.37      2.74 o 
   3   4  14      683.41      638.16      8.16 o 
   4   4  14      137.45      126.31      4.73 o 
   5   4  14       19.94        9.70      3.09 o 
   6   4  14      742.96      685.35     24.54 o 
   7   4  14        9.30        5.06      4.79 o 
   8   4  14      133.31      136.11     10.27 o 
   9   4  14       18.17        8.09      8.15 o 
   0   5  14      949.08      912.86     13.79 o 
   1   5  14     1066.42     1117.81     12.13 o 
   2   5  14      381.69      353.46      6.37 o 
   3   5  14      857.14      861.68     12.74 o 
   4   5  14      147.98      152.97      5.66 o 
   5   5  14        7.70        2.63      3.74 o 
   6   5  14       96.89       97.35      6.79 o 
   7   5  14      117.59      109.66      7.27 o 
   8   5  14       34.38       35.80      6.69 o 
   9   5  14        9.01       11.77      8.80 o 
   0   6  14     1548.50     1532.47     20.67 o 
   1   6  14      327.30      313.65      6.12 o 
   2   6  14      315.62      328.26      6.64 o 
   3   6  14      232.08      210.20      5.75 o 
   4   6  14      238.08      227.29      6.80 o 
   5   6  14      851.60      753.63     14.77 o 
   6   6  14      246.81      222.88      8.70 o 
   7   6  14       85.57       87.97      8.18 o 
   8   6  14       20.18        7.21      6.59 o 
   0   7  14        1.60        3.35      3.97 o 
   1   7  14      720.61      680.21     12.23 o 
   2   7  14       61.55       61.16      4.06 o 
   3   7  14     1168.99     1121.23     14.69 o 
   4   7  14        7.72       11.32      4.43 o 
   5   7  14      166.42      201.09      8.08 o 
   6   7  14      213.51      213.84      8.82 o 
   7   7  14      127.93      157.06      8.52 o 
   8   7  14      113.09      139.01      9.87 o 
   0   8  14     1375.20     1334.51     23.10 o 
   1   8  14        0.81        3.81      4.03 o 
   2   8  14      449.09      426.54      9.27 o 
   3   8  14       72.99       56.83      5.35 o 
   4   8  14      793.34      756.37     15.09 o 
   5   8  14       38.32       32.23      5.90 o 
   6   8  14       50.91       38.25      6.43 o 
   7   8  14      163.06      179.66      9.41 o 
   0   9  14       75.30       78.89      6.69 o 
   1   9  14      460.60      446.69     12.52 o 
   2   9  14      964.67      912.17     16.53 o 
   3   9  14      374.32      365.85     10.35 o 
   4   9  14      450.39      410.38     11.36 o 
   5   9  14      103.48      126.17      8.91 o 
   6   9  14        5.94        5.16      6.07 o 
   7   9  14       30.75       25.06      7.68 o 
   0  10  14      162.23      152.34     10.00 o 
   1  10  14        6.98        6.23      5.31 o 
   2  10  14       21.58       18.11      6.86 o 
   3  10  14       55.09       58.84      6.44 o 
   4  10  14      258.47      258.32     11.13 o 
   5  10  14       12.02       12.57      6.47 o 
   6  10  14      400.64      423.70     13.29 o 
   0  11  14      556.96      528.47     24.91 o 
   1  11  14      341.67      314.28     11.68 o 
   2  11  14       30.30       15.77      6.44 o 
   3  11  14        3.54        4.00      5.55 o 
   4  11  14      103.57      126.30     10.25 o 
   5  11  14       13.95        6.15      7.80 o 
   0  12  14       16.80       15.99      8.19 o 
   1  12  14       12.59       16.69      6.82 o 
   2  12  14      290.79      326.72     12.72 o 
   3  12  14       23.53       26.68      9.07 o 
   4  12  14       15.62       24.95      9.66 o 
   0  13  14      175.82      206.08     14.01 o 
   1  13  14       62.88       67.37      9.69 o 
   1   0  15     1246.42     1303.22     16.53 o 
   2   0  15     1481.37     1587.98     23.41 o 
   3   0  15     1297.86     1286.21     22.81 o 
   4   0  15     2757.83     2756.00     32.50 o 
   5   0  15      356.37      347.17     10.37 o 
   6   0  15      648.75      724.12     16.72 o 
   7   0  15      112.30      102.81     17.40 o 
   8   0  15      349.01      365.46     13.33 o 
   9   0  15       11.03        3.69      9.77 o 
   0   1  15       22.92       15.21      5.17 o 
   1   1  15     1169.64     1329.33     21.76 o 
   2   1  15      554.55      544.98      7.48 o 
   3   1  15     1920.71     2046.01     17.41 o 
   4   1  15     1094.65     1080.08     13.08 o 
   5   1  15     1648.98     1615.46     16.92 o 
   6   1  15       90.30      101.07      5.39 o 
   7   1  15      241.11      217.98      7.04 o 
   8   1  15       41.46       36.07      5.77 o 
   9   1  15       99.02      109.77      9.50 o 
   0   2  15      743.68      815.87     17.47 o 
   1   2  15       57.67       66.65      2.79 o 
   2   2  15     3035.46     3246.85     26.13 o 
   3   2  15     1098.70     1098.83     11.83 o 
   4   2  15      276.07      243.59      5.12 o 
   5   2  15     1669.80     1694.24     19.12 o 
   6   2  15        8.03        1.31      3.08 o 
   7   2  15      131.35      124.89      8.18 o 
   8   2  15      399.73      410.78     11.01 o 
   9   2  15       52.77       60.89      9.91 o 
   0   3  15      188.34      204.06      6.43 o 
   1   3  15      257.37      264.34      4.02 o 
   2   3  15     1254.35     1291.93     12.23 o 
   3   3  15      764.54      780.44      9.40 o 
   4   3  15      394.97      409.61      7.32 o 
   5   3  15      832.49      859.56     16.00 o 
   6   3  15      145.88      156.90      6.26 o 
   7   3  15      510.89      461.66     12.36 o 
   8   3  15       39.30       45.64      6.58 o 
   9   3  15        4.25        2.82      6.93 o 
   0   4  15     1507.15     1488.14     35.18 o 
   1   4  15     1712.92     1797.70     17.31 o 
   2   4  15      318.63      364.33      5.89 o 
   3   4  15      113.14       82.45      4.47 o 
   4   4  15      368.64      343.50      6.84 o 
   5   4  15     1745.60     1595.51     26.19 o 
   6   4  15       96.39       95.72      6.68 o 
   7   4  15       74.98       76.99      6.71 o 
   8   4  15      146.40      145.03     10.91 o 
   9   4  15        2.69       -6.31      7.96 o 
   0   5  15      329.70      322.93      7.52 o 
   1   5  15      408.87      399.53      6.36 o 
   2   5  15      113.00       96.65      3.53 o 
   3   5  15       75.69       76.76      4.95 o 
   4   5  15      121.00      109.34      6.23 o 
   5   5  15      639.30      632.90     11.61 o 
   6   5  15      910.74      856.87     16.40 o 
   7   5  15       14.02       14.83      5.69 o 
   8   5  15       62.96       92.91     12.58 o 
   9   5  15       22.95       15.29      8.61 o 
   0   6  15      606.82      629.51     17.76 o 
   1   6  15      709.78      683.86     12.55 o 
   2   6  15      954.74      993.25     15.59 o 
   3   6  15      632.30      601.36     10.59 o 
   4   6  15      708.87      674.34     11.88 o 
   5   6  15        9.19        5.15      4.47 o 
   6   6  15      217.59      211.59      8.59 o 
   7   6  15       46.76       53.79      7.25 o 
   8   6  15       39.60       50.85      7.61 o 
   0   7  15     2503.03     2283.14     33.97 o 
   1   7  15      447.09      448.41      8.21 o 
   2   7  15      992.71      978.09     13.18 o 
   3   7  15      393.49      336.82      7.51 o 
   4   7  15       18.27       11.49      4.55 o 
   5   7  15      112.63      117.82      7.03 o 
   6   7  15       43.98       48.04      6.24 o 
   7   7  15       77.50       82.35      8.01 o 
   8   7  15        9.86        9.35      7.39 o 
   0   8  15      185.08      190.16      9.79 o 
   1   8  15       86.79       78.71      5.21 o 
   2   8  15      466.05      440.63      9.47 o 
   3   8  15      322.34      328.13      9.48 o 
   4   8  15      124.21      116.90      7.13 o 
   5   8  15       93.40       91.86      7.37 o 
   6   8  15      152.01      167.77      8.91 o 
   7   8  15       10.49        9.69      6.58 o 
   0   9  15      336.05      317.08     10.65 o 
   1   9  15       93.82       73.80      5.86 o 
   2   9  15      673.34      708.95     14.38 o 
   3   9  15       78.34       76.38      6.31 o 
   4   9  15       39.33       32.97      6.01 o 
   5   9  15      106.37       91.90      7.79 o 
   6   9  15        3.12        9.75      6.58 o 
   7   9  15       49.07       53.98      8.57 o 
   0  10  15       89.18       92.52      9.59 o 
   1  10  15      111.43      119.61      7.82 o 
   2  10  15       34.53       30.93      5.62 o 
   3  10  15        7.49        2.73      5.11 o 
   4  10  15       65.94       63.95     10.10 o 
   5  10  15       89.59       88.38      9.56 o 
   6  10  15       15.90        8.39      7.23 o 
   0  11  15        0.45        5.83      6.87 o 
   1  11  15      206.66      229.14     10.46 o 
   2  11  15       50.42       43.96      7.14 o 
   3  11  15      386.64      409.05     12.02 o 
   4  11  15       35.97       20.99      7.06 o 
   5  11  15       86.80      103.50     14.37 o 
   0  12  15        7.00       23.08      8.73 o 
   1  12  15       14.74        9.28      7.63 o 
   2  12  15       34.14       27.91      7.50 o 
   3  12  15       61.32       58.91     10.58 o 
   0  13  15       63.72       82.21     16.68 o 
   0   0  16       75.36      102.76      7.31 o 
   1   0  16     1150.51     1410.54     17.82 o 
   2   0  16       27.26       16.41      3.10 o 
   3   0  16       77.83       60.58      3.63 o 
   4   0  16      104.24      103.61      4.59 o 
   5   0  16      428.71      362.07     10.81 o 
   6   0  16      566.28      575.57     14.84 o 
   7   0  16       16.84        6.13      6.15 o 
   8   0  16      684.11      700.62     25.56 o 
   9   0  16      117.69      130.75     14.20 o 
   0   1  16     2641.69     2626.35     30.05 o 
   1   1  16     1214.84     1200.38     12.02 o 
   2   1  16      967.98     1013.15     20.17 o 
   3   1  16     1683.79     1758.43     16.99 o 
   4   1  16     1094.86     1165.82     12.85 o 
   5   1  16       66.44       59.84      4.64 o 
   6   1  16     1740.36     1659.78     20.07 o 
   7   1  16      309.88      339.94      9.22 o 
   8   1  16      265.80      258.33      9.12 o 
   9   1  16      416.92      448.65     12.47 o 
   0   2  16      129.54      117.50      9.20 o 
   1   2  16     1044.85     1114.96     14.42 o 
   2   2  16      174.74      150.07      6.11 o 
   3   2  16       12.20       11.19      2.17 o 
   4   2  16      132.26      117.21      3.99 o 
   5   2  16      690.90      606.41     12.26 o 
   6   2  16     1931.45     1908.79     22.24 o 
   7   2  16      305.47      307.24      9.13 o 
   8   2  16      356.75      366.99     10.63 o 
   9   2  16      115.98      116.42     10.44 o 
   0   3  16     7208.02     7559.89     93.60 o 
   1   3  16      475.72      503.31      6.93 o 
   2   3  16      113.12       99.32      4.19 o 
   3   3  16      426.07      414.16      6.47 o 
   4   3  16      355.27      341.04      6.24 o 
   5   3  16      273.70      253.80      6.48 o 
   6   3  16      137.74      139.54      6.70 o 
   7   3  16       18.51       27.77      5.79 o 
   8   3  16       89.37       83.91      8.09 o 
   9   3  16       42.37       36.09      7.97 o 
   0   4  16        0.01        4.61      3.98 o 
   1   4  16      988.32     1043.90     11.57 o 
   2   4  16     1127.29     1131.64     12.40 o 
   3   4  16      595.23      604.03      9.04 o 
   4   4  16      589.34      570.76     10.30 o 
   5   4  16       81.54       79.80      6.34 o 
   6   4  16       54.06       50.74      5.10 o 
   7   4  16       60.64       52.98      7.50 o 
   8   4  16       54.99       33.38      8.03 o 
   9   4  16       15.78       17.47      8.71 o 
   0   5  16      235.48      218.05      7.27 o 
   1   5  16      775.59      825.79     11.50 o 
   2   5  16      155.74      150.93      4.21 o 
   3   5  16      118.78      115.16      5.45 o 
   4   5  16        4.60        3.97      3.25 o 
   5   5  16       11.41        9.59      3.92 o 
   6   5  16       35.81       22.41      4.81 o 
   7   5  16      224.55      205.90      8.89 o 
   8   5  16      180.73      188.07     11.64 o 
   9   5  16       95.40      111.76     11.69 o 
   0   6  16        0.41        4.46      3.14 o 
   1   6  16      422.60      421.41      7.68 o 
   2   6  16     2033.50     2026.53     24.05 o 
   3   6  16       93.25       93.33      5.94 o 
   4   6  16      342.51      335.45      8.32 o 
   5   6  16      205.17      205.78      7.99 o 
   6   6  16       63.84       65.34      6.55 o 
   7   6  16       25.11       24.47      6.32 o 
   8   6  16       48.46       59.46      8.22 o 
   0   7  16       14.47        2.91      5.30 o 
   1   7  16      423.70      402.60      8.58 o 
   2   7  16      280.59      246.47      6.94 o 
   3   7  16      140.69      124.83      5.32 o 
   4   7  16      408.29      379.46     10.34 o 
   5   7  16      997.36      964.59     17.83 o 
   6   7  16       56.24       53.77      6.59 o 
   7   7  16      131.89      154.74      8.83 o 
   8   7  16      160.12      181.33     10.83 o 
   0   8  16       59.81       56.27     11.68 o 
   1   8  16      254.24      266.63     11.51 o 
   2   8  16       41.11       39.27      5.93 o 
   3   8  16      262.38      278.58      8.92 o 
   4   8  16       52.40       31.66      5.41 o 
   5   8  16      123.70      126.42      8.31 o 
   6   8  16       31.51       28.16      8.09 o 
   7   8  16      103.48      125.58      9.44 o 
   0   9  16       57.00       54.40      6.47 o 
   1   9  16      182.22      174.75      7.35 o 
   2   9  16     1743.94     1660.30     25.00 o 
   3   9  16       51.30       29.70      5.22 o 
   4   9  16       12.77        5.47      5.36 o 
   5   9  16      237.18      211.04      9.25 o 
   6   9  16       20.93       13.25      6.74 o 
   7   9  16      404.43      439.82     13.99 o 
   0  10  16       44.01       33.75      7.41 o 
   1  10  16       81.80       66.33     14.92 o 
   2  10  16      136.87      129.87      7.93 o 
   3  10  16       83.37       71.76      6.82 o 
   4  10  16      213.32      188.49      9.92 o 
   5  10  16       20.65       18.06      7.36 o 
   6  10  16       78.06       98.35     22.76 o 
   0  11  16      254.05      237.82     17.14 o 
   1  11  16       81.23      101.38      8.72 o 
   2  11  16       33.29       26.36      6.72 o 
   3  11  16       12.78        4.67      6.02 o 
   4  11  16        4.24        5.49      7.24 o 
   5  11  16       85.21       90.74     10.15 o 
   0  12  16      327.96      366.84     23.26 o 
   1  12  16      170.28      169.66     10.17 o 
   2  12  16       84.16       89.72      9.24 o 
   3  12  16       71.05       81.34     11.02 o 
   1   0  17      547.47      490.70     13.77 o 
   2   0  17       45.80       49.38      7.02 o 
   3   0  17       45.13       47.47      3.45 o 
   4   0  17       55.55       81.20      7.60 o 
   5   0  17      388.25      418.53     11.73 o 
   6   0  17     1664.77     1519.70     26.76 o 
   7   0  17       22.52        9.60      6.27 o 
   8   0  17       87.18       87.04      9.17 o 
   9   0  17      472.20      508.80     21.06 o 
   0   1  17     2301.68     2234.97     26.25 o 
   1   1  17      197.58      160.54      7.86 o 
   2   1  17      256.36      243.35      4.55 o 
   3   1  17        1.84       -1.96      1.96 o 
   4   1  17      175.58      146.17      4.21 o 
   5   1  17      935.10      848.66     13.61 o 
   6   1  17      907.81      855.97     13.09 o 
   7   1  17      198.25      178.90      6.91 o 
   8   1  17       29.48       21.12      5.56 o 
   9   1  17      197.36      214.16      9.53 o 
   0   2  17     1667.98     1808.21     33.53 o 
   1   2  17      429.02      459.36     10.09 o 
   2   2  17      792.29      872.53     11.51 o 
   3   2  17      920.18      874.66     10.27 o 
   4   2  17     2341.60     2283.76     21.82 o 
   5   2  17       78.33       78.18      4.64 o 
   6   2  17       75.47       71.99      8.17 o 
   7   2  17      251.74      248.54      8.49 o 
   8   2  17       58.65       54.75      7.19 o 
   9   2  17       12.12       12.67      6.70 o 
   0   3  17      348.93      357.80     27.28 o 
   1   3  17      574.04      546.35      7.42 o 
   2   3  17      574.66      543.10      6.83 o 
   3   3  17      922.69      954.48     11.01 o 
   4   3  17      271.78      259.38      5.58 o 
   5   3  17     1392.04     1348.09     15.26 o 
   6   3  17      831.39      806.15     15.65 o 
   7   3  17      107.13       96.56      6.87 o 
   8   3  17      286.01      293.95     11.13 o 
   9   3  17       34.64       26.73      7.81 o 
   0   4  17      392.50      414.11     10.04 o 
   1   4  17      276.44      272.79      5.29 o 
   2   4  17      830.93      803.97      9.95 o 
   3   4  17     1539.23     1490.91     16.89 o 
   4   4  17      683.26      664.85     11.38 o 
   5   4  17      312.43      290.45      7.84 o 
   6   4  17       89.47       72.47      7.22 o 
   7   4  17      226.27      235.92      9.67 o 
   8   4  17      127.04      137.34     16.36 o 
   9   4  17       69.81       67.32     10.09 o 
   0   5  17       98.03       71.96      5.28 o 
   1   5  17      144.14      147.11      4.21 o 
   2   5  17       74.48       76.43      3.64 o 
   3   5  17      516.20      494.44      9.49 o 
   4   5  17      587.68      528.14     11.42 o 
   5   5  17      104.61      113.95      6.78 o 
   6   5  17       47.49       44.96      5.35 o 
   7   5  17       18.66       17.26      5.59 o 
   8   5  17       80.81       79.04     10.04 o 
   0   6  17      813.56      776.66     15.35 o 
   1   6  17      148.64      169.83      5.13 o 
   2   6  17      726.31      645.54     11.10 o 
   3   6  17      102.39      109.40      5.41 o 
   4   6  17      384.56      399.08      9.20 o 
   5   6  17      179.46      180.88      7.66 o 
   6   6  17       18.84       10.58      5.20 o 
   7   6  17       46.92       53.06      6.91 o 
   8   6  17       16.88        5.85      9.41 o 
   0   7  17     1272.98     1215.60     21.70 o 
   1   7  17      925.18      914.18     13.95 o 
   2   7  17     1468.80     1450.91     17.60 o 
   3   7  17       84.40       66.13      4.68 o 
   4   7  17      280.00      281.06      9.21 o 
   5   7  17       68.69       68.93      8.96 o 
   6   7  17        8.14        0.12      5.57 o 
   7   7  17       11.03       12.28      6.40 o 
   8   7  17       51.08       65.34      8.52 o 
   0   8  17      137.73      114.76      9.78 o 
   1   8  17      180.02      187.24      6.58 o 
   2   8  17      360.96      336.98      7.80 o 
   3   8  17      105.14      106.46      6.71 o 
   4   8  17       37.17       30.88      5.79 o 
   5   8  17       34.16       18.24      5.81 o 
   6   8  17       69.45       81.47      7.86 o 
   7   8  17       99.78      113.14      9.45 o 
   0   9  17       42.57       26.68      7.93 o 
   1   9  17      185.92      172.35      7.66 o 
   2   9  17      193.16      187.72      7.95 o 
   3   9  17       77.97       59.93      6.38 o 
   4   9  17       78.56       57.49      6.80 o 
   5   9  17       94.20      102.80      8.41 o 
   6   9  17       17.71       17.09      6.94 o 
   0  10  17       21.36       28.08      7.70 o 
   1  10  17      369.93      351.64     12.15 o 
   2  10  17      146.72      155.30      7.82 o 
   3  10  17      457.69      450.35     12.32 o 
   4  10  17      102.73       95.29      9.11 o 
   5  10  17       74.78       90.00     11.05 o 
   6  10  17       26.87       33.67      9.38 o 
   0  11  17       36.14       46.88     12.86 o 
   1  11  17       50.46       46.58      7.47 o 
   2  11  17      199.58      192.48      9.83 o 
   3  11  17       41.87       35.60      6.60 o 
   4  11  17      329.74      339.23     13.42 o 
   0  12  17      250.22      275.73     20.94 o 
   1  12  17      446.26      462.50     15.25 o 
   2  12  17       51.81       55.76      8.61 o 
   3  12  17      119.61      142.96     13.51 o 
   0   0  18       27.56       18.46      6.30 o 
   1   0  18     2204.37     2320.49     48.41 o 
   2   0  18      223.49      231.23      7.05 o 
   3   0  18      498.85      466.02      8.57 o 
   4   0  18      115.54      101.69      9.90 o 
   5   0  18     5469.84     5377.60     76.81 o 
   6   0  18       34.65       22.86      6.14 o 
   7   0  18       59.91       54.95     10.15 o 
   8   0  18      190.80      183.34     10.47 o 
   9   0  18       70.66       77.99     12.53 o 
   0   1  18      927.45      923.50     12.85 o 
   1   1  18     1243.87     1255.15     12.73 o 
   2   1  18      142.25      122.84      3.92 o 
   3   1  18        1.27        0.47      2.03 o 
   4   1  18      201.46      173.97      4.53 o 
   5   1  18     1045.06     1072.66     16.00 o 
   6   1  18      388.89      362.26      8.39 o 
   7   1  18      170.84      173.16      7.73 o 
   8   1  18      133.04      124.96     13.15 o 
   9   1  18       70.71       88.49      8.00 o 
   0   2  18     1056.02     1002.74     21.44 o 
   1   2  18      190.29      193.39      5.48 o 
   2   2  18      239.30      207.31      4.37 o 
   3   2  18      660.56      705.23      9.01 o 
   4   2  18      125.03      123.24      5.74 o 
   5   2  18      615.43      640.06      9.43 o 
   6   2  18       10.99        9.11      3.86 o 
   7   2  18      552.73      534.53     15.56 o 
   8   2  18      118.83      112.14      8.67 o 
   9   2  18       11.75       10.83      6.75 o 
   0   3  18       46.43       57.53      8.74 o 
   1   3  18      667.81      640.29      9.13 o 
   2   3  18      337.87      333.41      5.89 o 
   3   3  18       14.94       12.27      2.46 o 
   4   3  18     1063.49      991.25     11.93 o 
   5   3  18      419.82      391.14      8.00 o 
   6   3  18      198.62      177.96      7.19 o 
   7   3  18      246.69      224.84      9.99 o 
   8   3  18        0.33       -3.81      5.73 o 
   9   3  18      221.32      232.53     11.47 o 
   0   4  18        6.23        1.76      5.21 o 
   1   4  18      436.25      444.01      6.95 o 
   2   4  18       52.21       43.76      5.15 o 
   3   4  18      491.35      524.33     11.40 o 
   4   4  18      199.42      152.01      6.37 o 
   5   4  18      765.95      722.36     12.70 o 
   6   4  18        2.22       -1.22      4.25 o 
   7   4  18        3.62        0.10      5.81 o 
   8   4  18      123.44      133.19     11.40 o 
   9   4  18      130.28      160.24     13.17 o 
   0   5  18      504.70      527.43     12.12 o 
   1   5  18      476.08      477.87      7.49 o 
   2   5  18      112.75      126.04      4.26 o 
   3   5  18       78.35       71.09      4.74 o 
   4   5  18       48.94       43.81      5.16 o 
   5   5  18      318.46      290.71     10.13 o 
   6   5  18      321.20      302.61      9.67 o 
   7   5  18      142.15      142.69     12.29 o 
   8   5  18        0.34        2.14      7.88 o 
   0   6  18     1936.69     1898.96     29.36 o 
   1   6  18       72.75       76.32      4.38 o 
   2   6  18      286.72      267.35      6.55 o 
   3   6  18      674.61      672.92     11.91 o 
   4   6  18      447.08      399.49     10.27 o 
   5   6  18       58.11       70.28      6.40 o 
   6   6  18      178.47      199.01      8.58 o 
   7   6  18       28.14       22.42      6.38 o 
   8   6  18      128.28      193.37     13.26 o 
   0   7  18        9.22       15.65      6.01 o 
   1   7  18     1437.99     1407.33     17.27 o 
   2   7  18      198.35      196.82      6.65 o 
   3   7  18     2489.24     2376.99     28.45 o 
   4   7  18      328.09      348.14     11.48 o 
   5   7  18       67.15       71.59     12.01 o 
   6   7  18      120.05      124.62      8.37 o 
   7   7  18        0.16        7.80      6.39 o 
   0   8  18      621.62      684.24     19.54 o 
   1   8  18     1120.26     1055.20     18.06 o 
   2   8  18      460.96      470.39     10.15 o 
   3   8  18        2.70        4.05      4.09 o 
   4   8  18      378.74      359.78     10.68 o 
   5   8  18       84.25       80.89      8.77 o 
   6   8  18      100.55      115.47      8.63 o 
   7   8  18      103.06       94.84      9.21 o 
   0   9  18       25.45       16.31      8.44 o 
   1   9  18      129.36      111.10      7.05 o 
   2   9  18      732.10      746.99     15.26 o 
   3   9  18       78.24       83.34      7.05 o 
   4   9  18      114.98       94.25      7.66 o 
   5   9  18        6.32        1.68      5.99 o 
   6   9  18      217.70      234.19     10.52 o 
   0  10  18       17.04       11.87      9.91 o 
   1  10  18      548.14      554.07     13.25 o 
   2  10  18      193.17      180.38      8.53 o 
   3  10  18       50.56       47.06     10.29 o 
   4  10  18       65.11       65.16      8.21 o 
   5  10  18       20.51       25.39      7.71 o 
   0  11  18       12.18       -1.37     10.89 o 
   1  11  18      195.27      219.35     10.64 o 
   2  11  18       55.26       57.60      8.00 o 
   3  11  18       47.14       52.56      7.14 o 
   4  11  18      236.30      255.23     14.52 o 
   0  12  18      430.11      477.96     26.96 o 
   1  12  18       23.79       12.90      6.69 o 
   2  12  18      130.26      135.53     11.06 o 
   1   0  19      471.55      546.03     26.68 o 
   2   0  19      112.78      128.02      6.19 o 
   3   0  19        0.91        1.50      5.24 o 
   4   0  19      235.00      206.03     10.36 o 
   5   0  19       25.79       14.81      5.12 o 
   6   0  19      191.21      180.15      9.09 o 
   7   0  19        0.52       -3.73      6.54 o 
   8   0  19        0.12       -2.84      7.06 o 
   9   0  19       94.86      129.07     14.79 o 
   0   1  19      789.78      923.29     13.01 o 
   1   1  19      754.30      789.34      9.81 o 
   2   1  19      485.25      447.35      7.56 o 
   3   1  19     1231.77     1233.36     14.41 o 
   4   1  19      376.74      364.64      6.49 o 
   5   1  19      447.81      431.43     10.46 o 
   6   1  19       44.95       33.09      6.43 o 
   7   1  19       43.17       39.85      5.22 o 
   8   1  19      229.71      250.34     10.32 o 
   9   1  19      240.28      248.09     10.32 o 
   0   2  19      266.85      292.20      8.07 o 
   1   2  19       30.11       25.10      2.93 o 
   2   2  19       35.91       24.88      2.77 o 
   3   2  19      119.81      102.45      3.76 o 
   4   2  19      912.92      893.43     11.12 o 
   5   2  19     3255.56     3167.73     32.42 o 
   6   2  19       21.52       13.66      5.05 o 
   7   2  19      136.49      128.96      8.93 o 
   8   2  19       65.91       62.60      7.23 o 
   9   2  19      160.05      165.51     14.26 o 
   0   3  19       18.60       17.35      3.83 o 
   1   3  19      262.30      270.17      5.77 o 
   2   3  19      424.83      443.08      6.99 o 
   3   3  19      241.21      244.29      5.83 o 
   4   3  19      293.08      257.12      6.25 o 
   5   3  19       16.84       10.07      3.66 o 
   6   3  19       34.71       38.31      5.55 o 
   7   3  19       56.00       35.60      9.12 o 
   8   3  19        0.86       -6.35      6.35 o 
   9   3  19       60.05       80.15     10.52 o 
   0   4  19      332.43      319.39      9.11 o 
   1   4  19     2117.38     2134.31     22.44 o 
   2   4  19      522.85      508.42      7.77 o 
   3   4  19      759.17      747.44     10.84 o 
   4   4  19       19.77       12.58      4.47 o 
   5   4  19     1046.26      961.28     15.20 o 
   6   4  19      272.12      262.13      8.90 o 
   7   4  19        7.90        6.22      5.73 o 
   8   4  19       98.86       84.76     10.17 o 
   0   5  19      653.94      622.25     13.50 o 
   1   5  19       89.45       87.73      4.77 o 
   2   5  19       76.16       68.81      5.09 o 
   3   5  19      748.00      766.05     12.55 o 
   4   5  19      188.84      185.48      6.44 o 
   5   5  19      389.20      392.55      9.51 o 
   6   5  19      625.14      604.06     13.73 o 
   7   5  19       46.60       51.03      9.38 o 
   8   5  19       55.81       49.66      9.45 o 
   0   6  19      671.19      648.14     17.71 o 
   1   6  19      534.60      522.94      9.15 o 
   2   6  19      367.39      353.91      7.57 o 
   3   6  19      365.66      337.84     11.54 o 
   4   6  19     1379.33     1247.06     20.25 o 
   5   6  19      456.30      427.58     10.31 o 
   6   6  19       44.86       43.16      6.40 o 
   7   6  19      169.95      174.09      9.06 o 
   8   6  19        4.20        4.63      8.69 o 
   0   7  19      303.03      300.42     12.32 o 
   1   7  19     2281.26     2183.79     25.98 o 
   2   7  19      159.27      143.67      6.07 o 
   3   7  19      288.94      273.67      7.23 o 
   4   7  19      457.99      425.86     11.19 o 
   5   7  19      285.09      299.28     10.08 o 
   6   7  19       82.84       96.31     12.01 o 
   7   7  19       10.89       10.87     10.37 o 
   0   8  19      512.86      480.26     16.41 o 
   1   8  19      216.13      214.92     11.68 o 
   2   8  19      529.99      516.20     10.84 o 
   3   8  19      515.04      488.88     12.11 o 
   4   8  19      127.76      127.03      7.62 o 
   5   8  19       41.42       31.37      6.00 o 
   6   8  19      351.74      381.18     12.29 o 
   7   8  19       56.14       65.54      8.42 o 
   0   9  19       44.06       37.27      8.95 o 
   1   9  19      382.49      380.12     10.71 o 
   2   9  19       15.58       15.08      5.27 o 
   3   9  19      106.05      106.61      7.59 o 
   4   9  19      121.52      136.00     13.12 o 
   5   9  19      233.03      230.41      9.95 o 
   6   9  19       10.21        6.69      7.16 o 
   0  10  19        0.41       -6.64      9.36 o 
   1  10  19      538.54      502.75     12.74 o 
   2  10  19       14.34       11.16      5.53 o 
   3  10  19       74.49       65.66      7.39 o 
   4  10  19       50.43       49.23      8.15 o 
   5  10  19      151.65      169.45     11.29 o 
   0  11  19       70.18       57.15     13.90 o 
   1  11  19      278.38      266.97     11.61 o 
   2  11  19      227.39      252.63     11.58 o 
   3  11  19      554.09      586.15     15.02 o 
   4  11  19       26.39       40.63      9.83 o 
   0  12  19       20.20        0.36     12.59 o 
   1  12  19      235.35      252.94     11.90 o 
   2  12  19      170.63      176.52     10.84 o 
   0   0  20        8.77        6.28      3.24 o 
   1   0  20       29.09       38.22      5.45 o 
   2   0  20     1026.20     1044.07     32.91 o 
   3   0  20       73.83       55.65      5.13 o 
   4   0  20      392.56      363.52     11.90 o 
   5   0  20        0.06        0.07      4.89 o 
   6   0  20        1.57        2.24      5.45 o 
   7   0  20       40.33       22.50      7.50 o 
   8   0  20       42.41       40.86     18.24 o 
   9   0  20       11.35       21.18     11.74 o 
   0   1  20      115.13      148.08      4.50 o 
   1   1  20      803.54      748.07      8.94 o 
   2   1  20      217.78      200.64      4.96 o 
   3   1  20     1781.28     1823.22     18.05 o 
   4   1  20      117.77      106.91      5.51 o 
   5   1  20      953.42      837.11     12.50 o 
   6   1  20       11.83        6.90      4.08 o 
   7   1  20      306.26      307.33      8.62 o 
   8   1  20      296.12      304.58     10.20 o 
   9   1  20       75.57       81.04      8.29 o 
   0   2  20      249.62      248.53      7.73 o 
   1   2  20      223.87      200.64      6.15 o 
   2   2  20      524.83      504.31     13.02 o 
   3   2  20      614.05      621.62      8.56 o 
   4   2  20     1320.18     1271.14     14.29 o 
   5   2  20      205.34      196.99      6.35 o 
   6   2  20      163.89      169.98      7.16 o 
   7   2  20      124.22      113.14      7.60 o 
   8   2  20        8.42        4.24      5.93 o 
   9   2  20        7.30       13.62      7.02 o 
   0   3  20      440.13      484.46     11.24 o 
   1   3  20      338.88      345.18      6.67 o 
   2   3  20      706.57      685.45      9.21 o 
   3   3  20      341.14      324.53      6.81 o 
   4   3  20      402.21      421.87      8.07 o 
   5   3  20      321.91      296.34      7.93 o 
   6   3  20      300.11      245.59      9.35 o 
   7   3  20       49.99       40.85      6.79 o 
   8   3  20       50.51       43.03      7.90 o 
   0   4  20       31.64       40.00      4.83 o 
   1   4  20     1378.83     1419.96     16.60 o 
   2   4  20      389.46      392.96      6.96 o 
   3   4  20     1061.30     1054.55     13.72 o 
   4   4  20      546.74      542.79     10.56 o 
   5   4  20      367.74      383.25      9.20 o 
   6   4  20      135.31      129.78     11.40 o 
   7   4  20       23.76       14.78      6.25 o 
   8   4  20       12.36       14.13      8.21 o 
   0   5  20      727.74      648.79     14.16 o 
   1   5  20      373.39      378.29      6.87 o 
   2   5  20       99.25       92.23      4.65 o 
   3   5  20      210.61      214.67      6.81 o 
   4   5  20      494.34      435.82      9.66 o 
   5   5  20      157.25      145.81      6.47 o 
   6   5  20      155.53      135.07      7.17 o 
   7   5  20      211.45      221.06     11.45 o 
   8   5  20       50.27       43.33      9.01 o 
   0   6  20      159.97      162.16      7.87 o 
   1   6  20      373.57      369.96      7.72 o 
   2   6  20       45.34       42.42      4.05 o 
   3   6  20      386.27      401.56      8.43 o 
   4   6  20      295.72      308.35      9.45 o 
   5   6  20      640.37      644.91     17.73 o 
   6   6  20      232.02      247.09      9.45 o 
   7   6  20       76.15       76.79      9.76 o 
   8   6  20       16.12       23.26      9.23 o 
   0   7  20      975.00      933.52     23.42 o 
   1   7  20       79.29       92.80      5.49 o 
   2   7  20      412.14      380.92      8.28 o 
   3   7  20       69.80       70.24      5.51 o 
   4   7  20      246.87      209.59      8.44 o 
   5   7  20      103.28      118.54      7.96 o 
   6   7  20        7.87        7.11      6.03 o 
   7   7  20      165.95      186.21     10.36 o 
   0   8  20       13.75       11.55      7.12 o 
   1   8  20      176.76      180.51      6.86 o 
   2   8  20      417.88      392.40      9.64 o 
   3   8  20      293.77      282.86      9.44 o 
   4   8  20       21.27       21.42      5.74 o 
   5   8  20      162.50      143.62      8.30 o 
   6   8  20      388.65      376.90     12.25 o 
   0   9  20        0.70        4.30      7.02 o 
   1   9  20      183.31      151.65     11.28 o 
   2   9  20       81.77       70.03     10.63 o 
   3   9  20       32.30       25.04      6.02 o 
   4   9  20        4.03       -3.92      5.82 o 
   5   9  20       22.01       17.21      6.73 o 
   6   9  20      316.68      334.86     16.79 o 
   0  10  20        0.98       17.44     11.02 o 
   1  10  20       48.02       54.54      7.46 o 
   2  10  20        2.53        2.36      5.37 o 
   3  10  20       28.71       38.51      6.49 o 
   4  10  20       19.50       22.65     10.96 o 
   5  10  20        8.07        9.12      7.94 o 
   0  11  20      199.90      225.55     19.04 o 
   1  11  20      441.32      472.73     15.21 o 
   2  11  20      126.85      141.33     11.37 o 
   3  11  20       22.31       15.86      6.83 o 
   0  12  20       31.65       31.17     13.94 o 
   1  12  20       22.45       23.86      7.60 o 
   1   0  21      457.34      415.00      8.05 o 
   2   0  21      126.25      124.03      6.19 o 
   3   0  21      186.80      194.88      7.66 o 
   4   0  21      480.29      468.40     12.20 o 
   5   0  21      523.90      469.98     16.51 o 
   6   0  21      133.91      114.39      9.22 o 
   7   0  21       47.44       40.08      7.75 o 
   8   0  21      267.51      290.61     12.79 o 
   9   0  21       36.43       26.00     11.76 o 
   0   1  21      133.04      132.30      5.74 o 
   1   1  21      209.01      255.85      7.85 o 
   2   1  21       70.22       80.49      3.70 o 
   3   1  21     1333.59     1279.36     13.95 o 
   4   1  21     2139.19     2043.33     24.91 o 
   5   1  21      249.06      234.78      6.64 o 
   6   1  21       40.13       21.56      4.37 o 
   7   1  21      161.54      160.41      7.37 o 
   8   1  21      173.65      206.75      9.39 o 
   9   1  21       75.10       96.19     10.06 o 
   0   2  21      693.81      654.94     23.70 o 
   1   2  21      588.01      625.74      9.27 o 
   2   2  21      134.80      153.57      5.21 o 
   3   2  21      265.92      295.99      6.48 o 
   4   2  21      104.72       88.00      4.70 o 
   5   2  21      936.24      883.58     14.60 o 
   6   2  21       26.25       10.41      4.74 o 
   7   2  21      174.92      160.66     11.94 o 
   8   2  21       25.51       22.43      7.14 o 
   0   3  21        1.11       13.77      6.47 o 
   1   3  21      566.07      562.14      8.91 o 
   2   3  21      223.67      212.30      5.16 o 
   3   3  21      773.15      785.53     11.33 o 
   4   3  21      270.40      249.46      6.37 o 
   5   3  21      567.34      489.22     12.12 o 
   6   3  21       33.99       29.59      6.02 o 
   7   3  21       15.02        9.82      7.21 o 
   8   3  21       54.05       53.26      8.07 o 
   0   4  21     2795.61     2639.42     38.27 o 
   1   4  21      121.63      146.31     10.61 o 
   2   4  21       67.48       68.15      3.84 o 
   3   4  21     1673.57     1564.52     18.32 o 
   4   4  21      688.74      628.77     11.57 o 
   5   4  21      476.09      466.40     10.24 o 
   6   4  21      171.75      158.54      8.60 o 
   7   4  21       21.81       26.72      6.61 o 
   8   4  21      295.99      331.96     14.19 o 
   0   5  21       91.73      112.71      6.77 o 
   1   5  21        6.47        5.36      3.10 o 
   2   5  21      365.67      351.15      7.51 o 
   3   5  21      428.69      411.33      9.27 o 
   4   5  21      280.10      247.02      7.58 o 
   5   5  21      196.76      182.87      7.09 o 
   6   5  21      314.14      337.67      9.69 o 
   7   5  21      232.06      230.95     11.93 o 
   8   5  21       83.69       93.71     10.88 o 
   0   6  21      521.54      529.15     13.21 o 
   1   6  21      688.57      672.88     13.88 o 
   2   6  21      392.31      399.89      8.37 o 
   3   6  21      215.11      190.94      6.19 o 
   4   6  21      182.71      165.86      8.47 o 
   5   6  21      270.57      253.00      9.21 o 
   6   6  21        4.88       14.20      6.06 o 
   7   6  21       29.99       20.61      8.12 o 
   0   7  21      651.27      648.90     30.60 o 
   1   7  21     1163.97     1146.25     17.04 o 
   2   7  21      498.85      450.01      9.17 o 
   3   7  21      492.70      467.44     10.57 o 
   4   7  21      460.27      497.70     12.43 o 
   5   7  21       50.77       35.22      6.41 o 
   6   7  21       69.63       73.95      7.68 o 
   7   7  21      173.50      212.29     10.67 o 
   0   8  21      341.54      361.54     14.44 o 
   1   8  21      212.02      219.53      7.60 o 
   2   8  21      448.42      391.19     10.92 o 
   3   8  21       98.64       99.12      7.90 o 
   4   8  21      311.96      308.46     10.46 o 
   5   8  21      538.14      514.64     16.71 o 
   6   8  21       23.41       25.45      7.13 o 
   0   9  21        0.16       -1.48      6.57 o 
   1   9  21        9.62        8.46      4.68 o 
   2   9  21       87.92       74.75      6.90 o 
   3   9  21      181.32      163.97      8.08 o 
   4   9  21       48.78       53.35      8.19 o 
   5   9  21      115.98      122.75      9.24 o 
   0  10  21       96.19      104.16     15.77 o 
   1  10  21      148.23      145.40      8.29 o 
   2  10  21      131.20      140.89      9.21 o 
   3  10  21      365.23      376.50     11.98 o 
   4  10  21        0.75       -4.29      7.29 o 
   0  11  21        6.30        5.40     11.29 o 
   1  11  21       20.90       21.29      7.24 o 
   2  11  21       88.65      102.10      9.91 o 
   3  11  21       60.43       66.31      8.22 o 
   0   0  22     2954.78     2975.04     99.07 o 
   1   0  22     1275.93     1288.98     17.72 o 
   2   0  22       20.49       20.44      5.45 o 
   3   0  22        0.09       -1.07      3.97 o 
   4   0  22      816.07      851.63     17.50 o 
   5   0  22       74.56       65.91      8.65 o 
   6   0  22        0.01       -0.92     12.54 o 
   7   0  22      264.16      241.27     11.28 o 
   8   0  22        2.18        7.60     10.43 o 
   0   1  22       71.27       63.83      5.06 o 
   1   1  22      762.76      734.96     10.20 o 
   2   1  22        6.65        5.23      3.07 o 
   3   1  22      676.83      642.13      9.91 o 
   4   1  22      995.84      903.72     14.22 o 
   5   1  22       65.62       57.58      5.31 o 
   6   1  22       93.24       84.58      6.30 o 
   7   1  22       36.31       28.62      5.82 o 
   8   1  22       85.53       98.73      9.71 o 
   0   2  22       61.23       70.82     14.16 o 
   1   2  22      896.06      920.56     12.13 o 
   2   2  22     1431.32     1424.99     18.57 o 
   3   2  22      151.26      164.76      8.97 o 
   4   2  22      155.03      130.67      5.93 o 
   5   2  22      176.39      153.73      6.50 o 
   6   2  22      274.58      251.73      9.54 o 
   7   2  22       71.27       72.47     10.89 o 
   8   2  22       85.94      113.14     17.62 o 
   0   3  22     2378.85     2234.78     93.79 o 
   1   3  22      404.73      370.07      9.02 o 
   2   3  22      246.97      234.81      6.06 o 
   3   3  22      298.57      330.34      7.13 o 
   4   3  22      884.10      841.96     13.05 o 
   5   3  22      220.21      209.42      8.69 o 
   6   3  22      266.75      247.57      9.76 o 
   7   3  22       10.45        5.01      6.46 o 
   8   3  22      207.46      239.29     11.18 o 
   0   4  22      250.14      293.32     26.19 o 
   1   4  22       40.48       40.34      4.47 o 
   2   4  22       92.99       79.66      6.44 o 
   3   4  22       44.40       52.49      6.42 o 
   4   4  22      246.54      227.48      7.18 o 
   5   4  22      101.77      116.97      8.98 o 
   6   4  22       89.92       96.84      7.89 o 
   7   4  22       60.33       48.90      9.72 o 
   8   4  22      102.93      108.36     11.11 o 
   0   5  22      812.76      745.17     15.97 o 
   1   5  22      552.06      540.68      9.39 o 
   2   5  22      153.44      138.49      5.36 o 
   3   5  22      309.23      254.65      7.49 o 
   4   5  22       12.62       12.00      4.33 o 
   5   5  22      337.15      364.18      9.66 o 
   6   5  22      265.52      278.48     11.85 o 
   7   5  22       89.98       90.24     10.03 o 
   8   5  22       20.92       31.32      9.48 o 
   0   6  22      124.69      124.90      7.42 o 
   1   6  22      453.40      410.57      9.36 o 
   2   6  22      684.07      634.58     10.79 o 
   3   6  22      242.30      239.38      6.94 o 
   4   6  22      249.83      221.09      7.69 o 
   5   6  22       51.58       32.66      5.95 o 
   6   6  22      278.53      281.18     10.40 o 
   7   6  22      308.66      313.26     13.73 o 
   0   7  22       42.14       35.52      7.38 o 
   1   7  22      139.54      139.79      7.05 o 
   2   7  22      228.09      232.92      6.89 o 
   3   7  22      184.34      166.18      6.34 o 
   4   7  22      265.94      263.41     10.76 o 
   5   7  22      129.13      153.24      8.83 o 
   6   7  22       33.01       22.50      6.73 o 
   7   7  22       76.95       68.95     11.17 o 
   0   8  22       80.12       76.72      9.34 o 
   1   8  22       60.52       49.99      6.00 o 
   2   8  22      221.06      213.78     10.88 o 
   3   8  22      107.66      113.07     12.28 o 
   4   8  22      222.65      222.00      9.33 o 
   5   8  22       31.50       16.13      6.32 o 
   6   8  22        8.37       16.24      7.07 o 
   0   9  22        0.66       -6.62      7.28 o 
   1   9  22       44.05       40.93      7.50 o 
   2   9  22       42.13       38.19      6.42 o 
   3   9  22        5.50       16.97      6.25 o 
   4   9  22       34.44       37.66      8.06 o 
   5   9  22       33.48       31.26      7.10 o 
   0  10  22       69.28       90.84     15.21 o 
   1  10  22       48.28       41.52      8.21 o 
   2  10  22       30.62       22.43      6.39 o 
   3  10  22        6.54       11.66      6.21 o 
   4  10  22       84.00       86.74      9.82 o 
   0  11  22      103.29      112.33     17.70 o 
   1  11  22       84.24       89.56     11.81 o 
   2  11  22      157.00      163.00     10.23 o 
   3  11  22       74.63       80.35      8.88 o 
   1   0  23        2.82       32.34      6.08 o 
   2   0  23      765.26      772.91     15.28 o 
   3   0  23      211.13      200.80      8.01 o 
   4   0  23      382.89      341.27     10.93 o 
   5   0  23       25.84       21.04      7.25 o 
   6   0  23       21.53       20.29      7.15 o 
   7   0  23       32.52       35.54     11.91 o 
   8   0  23      464.83      507.97     20.80 o 
   0   1  23        4.51        5.55      3.74 o 
   1   1  23     1603.44     1587.70     17.86 o 
   2   1  23      129.47      135.08      8.90 o 
   3   1  23      205.97      180.73      8.81 o 
   4   1  23      190.24      182.80      7.57 o 
   5   1  23       20.16       15.96      7.17 o 
   6   1  23      149.36      141.80      7.61 o 
   7   1  23       17.65       10.26      6.60 o 
   8   1  23       85.67       94.00      9.90 o 
   0   2  23     1725.38     1651.93     38.70 o 
   1   2  23     1811.34     1829.72     20.19 o 
   2   2  23     1536.15     1594.54     18.47 o 
   3   2  23     2843.68     2790.42     36.11 o 
   4   2  23       40.85       33.13      4.42 o 
   5   2  23       23.87       18.70      6.12 o 
   6   2  23      450.62      428.13     12.13 o 
   7   2  23       72.04       70.69     10.56 o 
   8   2  23      125.72      113.43     14.16 o 
   0   3  23     1194.33     1195.35     33.09 o 
   1   3  23      129.36      128.72      7.07 o 
   2   3  23      276.37      257.01      7.08 o 
   3   3  23      113.21       92.72      5.23 o 
   4   3  23     1710.24     1644.28     19.57 o 
   5   3  23      168.90      185.64      8.27 o 
   6   3  23      228.08      207.33      9.12 o 
   7   3  23      102.44      110.75      9.03 o 
   8   3  23       14.90       26.55      8.86 o 
   0   4  23      888.23      832.68     22.66 o 
   1   4  23     1087.63     1081.38     14.30 o 
   2   4  23      899.05      907.80     12.91 o 
   3   4  23      214.23      197.83      6.66 o 
   4   4  23      401.65      379.58      9.24 o 
   5   4  23       62.53       35.44      6.31 o 
   6   4  23       62.36       58.28      6.87 o 
   7   4  23      118.62      107.81      9.05 o 
   8   4  23       15.07       14.44      8.92 o 
   0   5  23      722.44      779.23     22.60 o 
   1   5  23     1135.36     1093.49     14.65 o 
   2   5  23      322.21      328.87      7.56 o 
   3   5  23      123.75      114.01      6.04 o 
   4   5  23      273.78      227.87      7.60 o 
   5   5  23       14.14       15.02      4.93 o 
   6   5  23      148.06      150.51     14.82 o 
   7   5  23      176.77      198.41     14.69 o 
   0   6  23       33.95       27.30      5.51 o 
   1   6  23       79.35       78.93      7.55 o 
   2   6  23      132.17      127.64      5.83 o 
   3   6  23      298.86      267.61      7.32 o 
   4   6  23      191.46      170.00      7.22 o 
   5   6  23      153.89      154.68      7.60 o 
   6   6  23      126.48      145.71     18.84 o 
   7   6  23      140.10      151.82     12.32 o 
   0   7  23      378.45      376.35     15.04 o 
   1   7  23     1378.54     1349.77     22.28 o 
   2   7  23      239.80      229.60      6.98 o 
   3   7  23       40.49       37.16      5.46 o 
   4   7  23      258.75      253.53     10.22 o 
   5   7  23      156.22      148.93      8.55 o 
   6   7  23      226.89      227.11     10.24 o 
   0   8  23       92.95       71.37     10.94 o 
   1   8  23      226.06      226.85      8.89 o 
   2   8  23      254.03      249.04      8.24 o 
   3   8  23      109.24       94.28      7.33 o 
   4   8  23      109.05      131.27      8.85 o 
   5   8  23       95.48      100.11      8.30 o 
   6   8  23       42.35       40.30      7.94 o 
   0   9  23       11.69       18.71     12.40 o 
   1   9  23      389.35      374.82     12.04 o 
   2   9  23      138.19      143.97      8.04 o 
   3   9  23       82.21       75.80      7.58 o 
   4   9  23      181.66      192.21     10.77 o 
   5   9  23      117.64      115.27      9.54 o 
   0  10  23        9.96       15.24     11.65 o 
   1  10  23       87.59       77.94      9.09 o 
   2  10  23      235.19      227.53      9.90 o 
   3  10  23       50.11       37.45      7.46 o 
   4  10  23       53.37       43.96      8.69 o 
   0  11  23       43.47       29.18     13.38 o 
   1  11  23       39.91       36.58     10.42 o 
   2  11  23      412.48      473.04     14.04 o 
   0   0  24       10.09        5.72      7.65 o 
   1   0  24        4.73        9.39      5.90 o 
   2   0  24       48.88       37.49      6.87 o 
   3   0  24      670.07      630.27     14.20 o 
   4   0  24        3.23        3.89      5.15 o 
   5   0  24       80.35       99.09      7.99 o 
   6   0  24        0.99       -6.33      6.33 o 
   7   0  24        1.54        2.43      6.99 o 
   8   0  24       46.81       57.81     12.74 o 
   0   1  24        1.01        5.67      3.92 o 
   1   1  24      994.83     1069.64     13.58 o 
   2   1  24     2024.52     2028.04     24.53 o 
   3   1  24       22.98       20.56      3.90 o 
   4   1  24      153.38      163.34      6.46 o 
   5   1  24       29.36       18.76      4.58 o 
   6   1  24       26.23       30.46      5.53 o 
   7   1  24       21.24       16.99      6.86 o 
   8   1  24      210.47      214.47     11.52 o 
   0   2  24       92.23      226.18     18.61 o 
   1   2  24      589.84      630.26     14.38 o 
   2   2  24      649.74      620.92     10.01 o 
   3   2  24       18.22        5.79      4.19 o 
   4   2  24       59.99       63.90      5.28 o 
   5   2  24      868.66      798.39     14.31 o 
   6   2  24      167.73      189.68      9.07 o 
   7   2  24      273.57      277.84     11.11 o 
   8   2  24       47.76       45.81      9.65 o 
   0   3  24        0.06       11.13      4.10 o 
   1   3  24     1729.92     1667.31     24.20 o 
   2   3  24       31.37       19.29      3.37 o 
   3   3  24      305.40      276.60      6.90 o 
   4   3  24      589.22      590.80     11.67 o 
   5   3  24      333.83      314.96     10.25 o 
   6   3  24        4.69       -2.09      5.93 o 
   7   3  24      223.61      243.33     10.51 o 
   8   3  24       60.05       66.95     10.13 o 
   0   4  24      351.07      370.63     11.18 o 
   1   4  24      403.43      415.28      8.31 o 
   2   4  24      684.58      703.05     12.26 o 
   3   4  24      773.60      742.71     12.89 o 
   4   4  24       90.46       66.03      5.46 o 
   5   4  24      553.68      547.41     13.68 o 
   6   4  24       22.21       10.14      6.29 o 
   7   4  24        5.62        4.09      8.06 o 
   0   5  24      156.00      167.63     12.90 o 
   1   5  24      341.59      347.28      8.57 o 
   2   5  24      883.78      850.71     14.26 o 
   3   5  24      131.41      146.82      6.50 o 
   4   5  24        4.21        7.38      4.47 o 
   5   5  24      293.68      287.66     10.39 o 
   6   5  24       97.42      105.50      9.02 o 
   7   5  24      240.26      257.49     12.80 o 
   0   6  24       79.89       72.19      7.14 o 
   1   6  24      193.20      174.41      6.82 o 
   2   6  24      309.51      298.42      7.70 o 
   3   6  24      377.87      376.80      9.59 o 
   4   6  24      164.66      151.65      7.29 o 
   5   6  24       46.44       56.33      6.31 o 
   6   6  24       15.83       11.56      7.56 o 
   7   6  24       23.32       25.53      9.07 o 
   0   7  24        1.23        4.91      7.56 o 
   1   7  24      211.86      208.02     12.58 o 
   2   7  24      405.95      393.62      9.05 o 
   3   7  24        8.30       12.68      4.46 o 
   4   7  24      191.42      193.18      8.11 o 
   5   7  24       67.02       66.33      7.66 o 
   6   7  24       12.33        5.39      8.11 o 
   0   8  24      116.60      109.64     11.05 o 
   1   8  24      381.71      342.02     10.76 o 
   2   8  24        1.17        5.32      4.70 o 
   3   8  24       27.47       32.00      6.15 o 
   4   8  24       37.39       36.40      7.07 o 
   5   8  24       50.16       57.09      7.72 o 
   0   9  24        1.14        7.62      8.64 o 
   1   9  24      414.48      407.12     12.14 o 
   2   9  24       12.36       11.36      5.99 o 
   3   9  24      426.08      422.11     12.59 o 
   4   9  24      173.65      199.61     11.89 o 
   5   9  24       84.41       95.73      9.90 o 
   0  10  24       16.70       28.56     12.46 o 
   1  10  24      118.65      136.48     10.87 o 
   2  10  24       12.16       21.28      6.77 o 
   3  10  24       31.80       30.47      9.26 o 
   0  11  24       57.16       47.60     15.08 o 
   1  11  24       62.36       59.17     11.07 o 
   1   0  25     1181.49     1086.15     25.47 o 
   2   0  25       71.43       75.14      8.52 o 
   3   0  25      554.07      534.94     20.58 o 
   4   0  25     1698.09     1532.38     33.97 o 
   5   0  25       50.67       31.98     11.89 o 
   6   0  25        8.59       15.19      8.93 o 
   7   0  25        3.19       -1.94      9.93 o 
   8   0  25      207.56      250.15     25.88 o 
   0   1  25      224.76      219.62      8.00 o 
   1   1  25      339.59      381.42      9.39 o 
   2   1  25       64.15       73.02     12.02 o 
   3   1  25      266.93      260.85      7.49 o 
   4   1  25      449.02      405.63      9.54 o 
   5   1  25      479.45      473.68     12.41 o 
   6   1  25      133.16      147.05      7.69 o 
   7   1  25       97.11      101.58      8.82 o 
   8   1  25      153.34      168.21     14.46 o 
   0   2  25     3240.74     3139.44     44.57 o 
   1   2  25      481.53      467.43      8.46 o 
   2   2  25      191.12      186.36     10.64 o 
   3   2  25      388.69      383.75     11.14 o 
   4   2  25      232.43      259.85      8.00 o 
   5   2  25       83.84       65.76      7.91 o 
   6   2  25       18.16       11.14      6.19 o 
   7   2  25      104.55       96.75      8.82 o 
   8   2  25      174.10      182.57     22.69 o 
   0   3  25      134.21      122.94     11.58 o 
   1   3  25     2357.09     2234.86     30.43 o 
   2   3  25      359.95      330.17      8.31 o 
   3   3  25      867.95      741.52     13.01 o 
   4   3  25      218.38      190.14      8.11 o 
   5   3  25       86.32       81.56      7.74 o 
   6   3  25      114.74      110.67      8.64 o 
   7   3  25      227.99      240.91     10.76 o 
   8   3  25      169.27      183.77     11.65 o 
   0   4  25     1187.61     1107.56     21.13 o 
   1   4  25      674.64      683.43     11.00 o 
   2   4  25      554.96      534.41      9.76 o 
   3   4  25       72.46       67.52      5.49 o 
   4   4  25        0.83       -4.77      4.77 o 
   5   4  25      192.99      144.14      8.52 o 
   6   4  25      229.81      239.85     10.31 o 
   7   4  25       91.14       77.58     14.26 o 
   0   5  25      598.44      583.30     14.68 o 
   1   5  25      705.90      651.67     10.98 o 
   2   5  25       40.12       50.72      8.43 o 
   3   5  25     1544.41     1461.41     20.58 o 
   4   5  25      140.33      142.58      7.05 o 
   5   5  25      156.02      155.38      9.07 o 
   6   5  25      121.84      128.94      9.41 o 
   7   5  25      176.13      204.02     12.81 o 
   0   6  25       24.39       22.24      7.21 o 
   1   6  25     1766.18     1784.89     23.73 o 
   2   6  25      206.88      181.00      7.28 o 
   3   6  25       71.41       67.15      5.89 o 
   4   6  25       28.14       22.76      5.38 o 
   5   6  25       57.41       64.66      6.56 o 
   6   6  25      343.79      352.18     14.11 o 
   0   7  25      290.08      231.93     20.49 o 
   1   7  25       85.76       82.21      7.03 o 
   2   7  25      160.18      155.29      6.54 o 
   3   7  25      387.01      389.40      9.30 o 
   4   7  25       44.30       41.17      6.05 o 
   5   7  25      258.89      283.93     10.65 o 
   6   7  25       29.58       39.98      9.40 o 
   0   8  25      130.27      138.51     11.36 o 
   1   8  25      374.96      400.87     11.77 o 
   2   8  25       44.66       40.93      5.83 o 
   3   8  25        7.11        5.57      5.53 o 
   4   8  25      316.15      330.31     11.49 o 
   5   8  25       33.39       35.60      7.51 o 
   0   9  25      317.06      334.28     21.00 o 
   1   9  25       41.34       43.59      6.95 o 
   2   9  25       35.88       32.10      6.73 o 
   3   9  25      133.69      150.92      8.77 o 
   4   9  25       85.95       97.58      9.99 o 
   0  10  25       64.69       60.19     14.82 o 
   1  10  25      324.25      341.71     13.70 o 
   2  10  25       11.70       21.04      6.96 o 
   3  10  25       80.62       90.11      8.92 o 
   0   0  26     4283.17     3921.44     94.83 o 
   1   0  26       29.07       61.70     11.12 o 
   2   0  26      152.85      140.94     18.38 o 
   3   0  26      174.76      190.23     11.28 o 
   4   0  26      207.52      196.59     16.08 o 
   5   0  26        2.75        2.57      8.12 o 
   6   0  26      222.57      247.59     31.13 o 
   7   0  26        5.81        2.31     10.69 o 
   8   0  26        9.90       14.52     19.40 o 
   0   1  26      328.18      301.88     12.67 o 
   1   1  26      159.50      166.60      7.06 o 
   2   1  26      527.86      454.75     11.53 o 
   3   1  26      767.41      766.35     13.30 o 
   4   1  26      395.75      405.84      9.77 o 
   5   1  26       38.26       35.30      5.18 o 
   6   1  26       73.50       65.58      7.21 o 
   7   1  26        7.94        0.51      7.40 o 
   8   1  26       49.66       58.11     10.81 o 
   0   2  26      297.66      470.97     13.07 o 
   1   2  26      277.38      287.58      6.89 o 
   2   2  26      329.62      337.87      8.46 o 
   3   2  26      648.73      588.73     11.54 o 
   4   2  26      301.40      314.60     10.21 o 
   5   2  26       72.20       68.35      6.08 o 
   6   2  26      148.34      158.06      9.20 o 
   7   2  26       25.45       22.44      7.50 o 
   0   3  26       68.13       58.80      9.75 o 
   1   3  26       62.02       58.62      8.60 o 
   2   3  26       36.10       39.13      4.63 o 
   3   3  26       66.90       62.48      7.40 o 
   4   3  26        4.56        8.25      5.37 o 
   5   3  26      152.07      151.22      8.52 o 
   6   3  26       50.35       44.32      7.52 o 
   7   3  26       29.62       36.36      8.18 o 
   0   4  26      396.03      407.72     12.16 o 
   1   4  26      483.36      474.45      9.21 o 
   2   4  26      102.55      105.10      5.54 o 
   3   4  26       30.65       37.24      5.90 o 
   4   4  26       26.18       33.99      6.13 o 
   5   4  26       19.64       24.27      6.30 o 
   6   4  26       27.09       21.42      7.29 o 
   7   4  26       20.61       26.77      8.21 o 
   0   5  26       40.91       47.33      6.62 o 
   1   5  26       51.60       62.42      7.83 o 
   2   5  26       16.44       12.89      4.55 o 
   3   5  26     1320.82     1305.01     19.30 o 
   4   5  26       67.95       74.07      6.95 o 
   5   5  26      159.33      172.89      9.24 o 
   6   5  26      113.37       97.53      8.93 o 
   7   5  26       47.14       41.14      9.31 o 
   0   6  26      245.29      238.39     12.34 o 
   1   6  26      510.44      541.72     14.56 o 
   2   6  26      383.21      345.71      9.47 o 
   3   6  26      280.36      284.51      8.84 o 
   4   6  26      124.44      139.35      7.45 o 
   5   6  26      117.59      114.35      9.06 o 
   6   6  26       30.62       32.12      8.66 o 
   0   7  26        1.45       -1.87     12.15 o 
   1   7  26      131.95      121.28      8.25 o 
   2   7  26      180.62      183.19      8.06 o 
   3   7  26      264.87      268.13      8.07 o 
   4   7  26      356.91      375.23     10.55 o 
   5   7  26      146.69      170.59     10.92 o 
   6   7  26       55.23       57.50      9.89 o 
   0   8  26        9.48       13.76     12.10 o 
   1   8  26       39.67       50.02      6.92 o 
   2   8  26       35.84       27.34      6.68 o 
   3   8  26       15.90        5.17      6.00 o 
   4   8  26       72.70       86.07     14.02 o 
   5   8  26      156.28      177.17     10.29 o 
   0   9  26       93.43       93.50     18.73 o 
   1   9  26       62.93       45.42      7.13 o 
   2   9  26      194.22      212.37     11.36 o 
   3   9  26       71.78       78.48      8.23 o 
   4   9  26      130.27      149.91     16.15 o 
   0  10  26       24.07       21.82     12.95 o 
   1  10  26       91.33       93.90     10.02 o 
   2  10  26       70.24       93.79     10.54 o 
   1   0  27      967.77      860.49     22.79 o 
   2   0  27     1105.75      996.47     25.27 o 
   3   0  27       85.88       83.91      9.76 o 
   4   0  27        6.73       -1.56      7.06 o 
   5   0  27        0.24        1.97      8.06 o 
   6   0  27      348.58      354.04     16.74 o 
   7   0  27      241.48      239.76     15.63 o 
   0   1  27      271.41      286.53     12.74 o 
   1   1  27      354.26      342.88      9.86 o 
   2   1  27     1229.26     1142.96     19.48 o 
   3   1  27     1524.40     1402.33     22.80 o 
   4   1  27      585.12      533.96     15.86 o 
   5   1  27       38.06       25.84      6.11 o 
   6   1  27       71.47       70.41      7.89 o 
   7   1  27      263.36      253.32     13.27 o 
   0   2  27     1073.62     1084.29     33.66 o 
   1   2  27     1130.35     1028.45     14.02 o 
   2   2  27       98.61      103.33      6.93 o 
   3   2  27      629.67      631.59     12.23 o 
   4   2  27      149.93      159.86      8.44 o 
   5   2  27       47.96       42.15      6.54 o 
   6   2  27        7.23        8.84      6.75 o 
   7   2  27       58.89       50.09      8.26 o 
   0   3  27      941.46      909.92     18.56 o 
   1   3  27       53.56       53.11      5.66 o 
   2   3  27      269.74      229.73      7.72 o 
   3   3  27      153.71      164.48      6.94 o 
   4   3  27      195.86      171.16      8.21 o 
   5   3  27      121.46      109.89      8.00 o 
   6   3  27       12.12        9.75      6.89 o 
   7   3  27        6.42        0.84      7.39 o 
   0   4  27      267.52      279.34     10.24 o 
   1   4  27       30.02       43.52      4.35 o 
   2   4  27      519.05      523.32     10.02 o 
   3   4  27      198.95      205.33      8.70 o 
   4   4  27      381.08      356.42     11.04 o 
   5   4  27      139.15      133.35      8.83 o 
   6   4  27      491.19      509.51     14.45 o 
   7   4  27      109.25      121.90     10.40 o 
   0   5  27      122.29      110.18      8.32 o 
   1   5  27      176.07      177.81      7.02 o 
   2   5  27      605.25      621.67     14.48 o 
   3   5  27       70.43       64.49      8.51 o 
   4   5  27      313.68      302.21     10.60 o 
   5   5  27      228.98      217.26      9.84 o 
   6   5  27      295.51      320.18     11.98 o 
   0   6  27       86.70       61.68      9.17 o 
   1   6  27       49.22       54.05      5.74 o 
   2   6  27       16.30       15.95      5.01 o 
   3   6  27      495.85      503.36     11.65 o 
   4   6  27      523.00      577.26     12.77 o 
   5   6  27      145.94      162.48     10.11 o 
   6   6  27        6.49       -0.48      9.88 o 
   0   7  27       51.56       42.77      9.19 o 
   1   7  27       20.83       12.42      5.91 o 
   2   7  27      136.03      134.88      7.82 o 
   3   7  27      107.83      102.57      7.30 o 
   4   7  27       32.06       30.08      6.18 o 
   5   7  27      345.26      339.83     25.48 o 
   0   8  27      797.58      816.23     24.45 o 
   1   8  27       48.78       42.04      6.79 o 
   2   8  27      218.84      209.56      9.64 o 
   3   8  27        9.84        8.03      6.39 o 
   4   8  27       26.86       31.85      7.20 o 
   0   9  27      304.09      304.62     15.83 o 
   1   9  27      326.53      321.62     11.81 o 
   2   9  27       45.35       40.62      8.43 o 
   3   9  27      273.34      271.76     10.99 o 
   0  10  27       16.86       33.66     13.18 o 
   1  10  27       40.72       36.34     10.83 o 
   0   0  28      323.34      309.95     18.52 o 
   1   0  28       47.43       82.34      9.08 o 
   2   0  28     1426.31     1318.47     30.75 o 
   3   0  28      135.63      132.28     11.07 o 
   4   0  28        0.15        5.57     11.38 o 
   5   0  28       62.50       39.70     10.25 o 
   6   0  28       36.75       44.93     22.59 o 
   7   0  28       45.53       36.60     11.44 o 
   0   1  28      142.30      119.96      9.83 o 
   1   1  28      439.58      459.68     11.59 o 
   2   1  28      123.21      158.70      7.46 o 
   3   1  28      814.16      731.90     15.60 o 
   4   1  28      183.72      169.73      8.21 o 
   5   1  28       10.34       11.51      6.30 o 
   6   1  28       24.97       28.89      8.83 o 
   7   1  28       82.63       88.65     15.34 o 
   0   2  28       56.58       72.79     19.58 o 
   1   2  28      128.24      142.17     10.29 o 
   2   2  28      269.47      255.73      9.02 o 
   3   2  28       39.16       35.71      4.94 o 
   4   2  28      265.58      232.23      8.04 o 
   5   2  28       69.03       68.22      7.43 o 
   6   2  28      122.10      140.72     13.99 o 
   7   2  28       17.87       12.10     10.36 o 
   0   3  28        3.25       29.83      6.54 o 
   1   3  28      336.98      327.12      9.38 o 
   2   3  28       68.39       55.74      7.02 o 
   3   3  28      262.42      265.10      9.60 o 
   4   3  28      246.82      212.20      8.98 o 
   5   3  28       89.04       87.56      8.05 o 
   6   3  28       28.65       26.18      7.47 o 
   7   3  28      114.24      132.13     15.47 o 
   0   4  28       11.95       13.59      5.50 o 
   1   4  28      391.83      382.38      8.62 o 
   2   4  28      123.36      115.16      7.41 o 
   3   4  28      358.18      347.62     10.87 o 
   4   4  28       54.96       54.45      7.11 o 
   5   4  28       30.92       33.39      6.91 o 
   6   4  28       23.05       25.99      7.54 o 
   0   5  28        1.63        0.61      5.66 o 
   1   5  28      217.08      208.76      7.59 o 
   2   5  28       71.68       62.36      5.87 o 
   3   5  28       66.42       65.04      8.05 o 
   4   5  28      158.05      169.25      8.87 o 
   5   5  28        2.34        3.74      6.82 o 
   6   5  28      171.35      175.12     10.39 o 
   0   6  28      565.87      546.70     18.82 o 
   1   6  28      111.35      103.53      6.98 o 
   2   6  28      231.59      215.00      8.15 o 
   3   6  28       93.06      108.45      8.46 o 
   4   6  28      284.41      310.51     11.23 o 
   5   6  28      259.41      310.01     11.88 o 
   6   6  28        6.71        1.23     10.01 o 
   0   7  28       75.61       74.98     17.50 o 
   1   7  28       40.38       47.07      6.86 o 
   2   7  28      199.84      188.79      9.20 o 
   3   7  28       47.87       49.03      7.50 o 
   4   7  28       77.52      109.37     13.41 o 
   5   7  28      237.38      253.16     12.96 o 
   0   8  28      178.00      189.02     19.59 o 
   1   8  28       10.43        2.89      6.40 o 
   2   8  28      204.65      190.90      9.74 o 
   3   8  28       20.80       19.86      7.57 o 
   4   8  28       37.12       37.91     10.07 o 
   0   9  28       20.81       26.31     10.80 o 
   1   9  28       49.75       59.47     12.86 o 
   2   9  28        9.37        6.14      8.17 o 
   3   9  28       15.91       28.07      8.32 o 
   1   0  29      854.79      756.79     21.74 o 
   2   0  29      594.63      571.91     19.17 o 
   3   0  29       17.07       19.34      8.10 o 
   4   0  29     1350.17     1367.87     33.25 o 
   5   0  29       50.66       61.21     11.09 o 
   6   0  29        3.43        3.42     10.35 o 
   7   0  29      488.24      574.14     34.54 o 
   0   1  29     1108.77     1006.21     35.17 o 
   1   1  29      841.55      778.06     15.73 o 
   2   1  29      390.96      342.43     10.53 o 
   3   1  29     1108.13     1033.89     19.27 o 
   4   1  29       35.35       31.04      6.86 o 
   5   1  29      192.03      186.66      9.55 o 
   6   1  29      126.04      140.16     11.98 o 
   7   1  29      127.21      139.55     12.71 o 
   0   2  29       51.07       55.76      8.82 o 
   1   2  29      574.33      511.93     12.64 o 
   2   2  29     1013.85      955.02     18.05 o 
   3   2  29      333.87      310.45     10.49 o 
   4   2  29      148.09      155.08      8.72 o 
   5   2  29        9.73        6.72      7.78 o 
   6   2  29       45.13       56.02      9.79 o 
   7   2  29       66.65       67.13     10.80 o 
   0   3  29        0.67        1.59      5.12 o 
   1   3  29      203.45      188.95      7.17 o 
   2   3  29       25.17       23.01      4.89 o 
   3   3  29      188.97      152.37      8.47 o 
   4   3  29      391.57      422.63     14.32 o 
   5   3  29       28.53       26.38      6.78 o 
   6   3  29      385.72      409.39     14.13 o 
   0   4  29      183.79      174.04     11.58 o 
   1   4  29       37.56       35.52      4.65 o 
   2   4  29      460.68      456.67     10.86 o 
   3   4  29      107.77       83.77      7.46 o 
   4   4  29       50.62       39.28      6.78 o 
   5   4  29       47.84       51.64      7.80 o 
   6   4  29       10.27        5.58      7.19 o 
   0   5  29      716.30      772.59     18.29 o 
   1   5  29      319.21      332.54      9.43 o 
   2   5  29       40.21       31.32      6.19 o 
   3   5  29        6.68       11.36      6.05 o 
   4   5  29      167.19      177.20      9.42 o 
   5   5  29      127.21      158.49     10.53 o 
   6   5  29       30.47       28.15      8.55 o 
   0   6  29        3.12       15.01      9.54 o 
   1   6  29       61.29       49.93      5.90 o 
   2   6  29        9.56        5.92      5.44 o 
   3   6  29      116.18      116.76      8.89 o 
   4   6  29       62.93       67.86     11.45 o 
   5   6  29      390.33      422.52     13.58 o 
   0   7  29      142.05      128.56     15.41 o 
   1   7  29      167.10      174.62      9.23 o 
   2   7  29       52.27       38.99      6.92 o 
   3   7  29      162.84      190.43     10.19 o 
   4   7  29      158.98      165.38      8.76 o 
   5   7  29       19.27       27.23      9.35 o 
   0   8  29       46.37       30.10      9.89 o 
   1   8  29      112.94      108.91      9.11 o 
   2   8  29      155.90      176.06      9.94 o 
   3   8  29      186.42      214.43     12.18 o 
   4   8  29       72.71       79.86     10.37 o 
   0   9  29        2.71        4.71     10.39 o 
   1   9  29       93.14       82.42      8.82 o 
   2   9  29        5.45       -3.97      8.64 o 
   0   0  30     2258.89     1909.79     56.63 o 
   1   0  30       41.85       57.93      8.64 o 
   2   0  30        0.68       15.90     13.30 o 
   3   0  30      463.79      507.88     18.62 o 
   4   0  30        2.68       -2.14      8.95 o 
   5   0  30       35.23       38.57     10.04 o 
   6   0  30      104.38      121.21     13.80 o 
   7   0  30      185.94      208.41     26.56 o 
   0   1  30      192.82      234.95     12.65 o 
   1   1  30      117.79      176.55      8.11 o 
   2   1  30      712.47      684.95     16.45 o 
   3   1  30       29.66       40.95      6.43 o 
   4   1  30       33.18       39.53      6.98 o 
   5   1  30      209.32      241.81     10.41 o 
   6   1  30       21.46       13.44      8.99 o 
   0   2  30       76.55       87.40     10.02 o 
   1   2  30       17.77       30.11     10.31 o 
   2   2  30       36.09       46.48      6.40 o 
   3   2  30      116.98      125.84     12.00 o 
   4   2  30      352.95      334.76     11.24 o 
   5   2  30       79.51       89.91     23.22 o 
   6   2  30      139.96      134.07     14.93 o 
   0   3  30      112.63      121.11     22.85 o 
   1   3  30       42.36       43.84      6.37 o 
   2   3  30      320.04      320.51     10.63 o 
   3   3  30       95.96      120.02     11.51 o 
   4   3  30       23.22       37.38      8.36 o 
   5   3  30       10.20        7.69      8.29 o 
   6   3  30       14.22       12.60      9.49 o 
   0   4  30      158.29      162.75     12.42 o 
   1   4  30      195.85      189.07      8.93 o 
   2   4  30      187.68      172.30      8.61 o 
   3   4  30       47.84       46.19      7.61 o 
   4   4  30       97.42      101.10      8.47 o 
   5   4  30        9.32        5.32      7.11 o 
   6   4  30       41.36       42.38      8.62 o 
   0   5  30       72.66       88.32      8.56 o 
   1   5  30      245.94      226.86      8.41 o 
   2   5  30      167.90      166.71      7.68 o 
   3   5  30      201.96      214.83      9.62 o 
   4   5  30      252.42      296.68     11.16 o 
   5   5  30       49.82       58.63      8.47 o 
   0   6  30       33.16       28.67      9.10 o 
   1   6  30      237.34      237.31      9.69 o 
   2   6  30       88.83       86.39      8.19 o 
   3   6  30       52.23       60.01      7.69 o 
   4   6  30       52.80       48.91      7.90 o 
   5   6  30      127.72      137.10     12.68 o 
   0   7  30       42.62       30.60      9.56 o 
   1   7  30      107.54       78.06      8.29 o 
   2   7  30      270.83      274.97     10.72 o 
   3   7  30       19.84        8.98      7.17 o 
   4   7  30      263.01      283.00     11.86 o 
   0   8  30       24.17       27.28     10.35 o 
   1   8  30       47.31       47.21      8.00 o 
   2   8  30       60.81       65.82      8.50 o 
   3   8  30       17.12       21.01      9.41 o 
   0   9  30      163.41      152.26     19.82 o 
   1   9  30      154.09      166.67     12.74 o 
   1   0  31       39.28       37.49      7.96 o 
   2   0  31       73.23       71.13     13.49 o 
   3   0  31        7.08       10.86      8.72 o 
   4   0  31      185.50      194.65     13.47 o 
   5   0  31       49.03       50.60     10.45 o 
   6   0  31       16.61        7.90     10.74 o 
   0   1  31       13.45       28.01     15.41 o 
   1   1  31      549.76      495.83     12.80 o 
   2   1  31      104.46      105.93      9.12 o 
   3   1  31       24.91       33.63      6.65 o 
   4   1  31      103.75      103.64     12.96 o 
   5   1  31      421.81      432.75     13.41 o 
   6   1  31      108.00      110.21     11.73 o 
   0   2  31       57.91       58.20     15.33 o 
   1   2  31        7.72       12.27      5.68 o 
   2   2  31       32.91       36.41      6.46 o 
   3   2  31       31.04       33.45      7.93 o 
   4   2  31      138.14      149.34      9.40 o 
   5   2  31       93.01       97.85     10.70 o 
   6   2  31      186.03      220.63     13.69 o 
   0   3  31      298.27      289.15     14.13 o 
   1   3  31       63.53       61.17      8.26 o 
   2   3  31      418.00      397.56     11.82 o 
   3   3  31      370.24      358.07     13.53 o 
   4   3  31      190.01      190.78     11.29 o 
   5   3  31      249.58      232.80     12.81 o 
   6   3  31       49.44       54.29     11.03 o 
   0   4  31      266.30      257.06     21.03 o 
   1   4  31      168.82      165.62      9.11 o 
   2   4  31       82.06       62.79     10.76 o 
   3   4  31       37.97       30.01      7.02 o 
   4   4  31       40.19       38.31      7.25 o 
   5   4  31       10.90        4.39      8.92 o 
   0   5  31       33.16       30.90      7.35 o 
   1   5  31      158.22      156.74      9.84 o 
   2   5  31       22.05       21.33      5.71 o 
   3   5  31       53.13       40.86      7.48 o 
   4   5  31      313.38      320.90     11.81 o 
   5   5  31      215.73      240.37     11.42 o 
   0   6  31      430.11      421.90     17.78 o 
   1   6  31       46.00       45.13      7.02 o 
   2   6  31      264.12      291.42      9.75 o 
   3   6  31       95.01      105.23     14.92 o 
   4   6  31       80.84       96.67     10.66 o 
   0   7  31       66.87       66.48     11.15 o 
   1   7  31       61.66       42.18      7.36 o 
   2   7  31      192.33      211.75     10.21 o 
   3   7  31      149.60      151.17     10.10 o 
   4   7  31      138.28      175.77     11.88 o 
   0   8  31       53.79       53.32     11.93 o 
   1   8  31       56.52       65.77      8.94 o 
   2   8  31       75.19       63.56      8.91 o 
   0   0  32      127.72      166.11     16.59 o 
   1   0  32       96.28      105.60     11.37 o 
   2   0  32       16.62       13.26      9.60 o 
   3   0  32       77.04      101.08     14.77 o 
   4   0  32       28.45       32.12     10.31 o 
   5   0  32       31.46       61.52     11.71 o 
   6   0  32      291.75      300.79     17.56 o 
   0   1  32       11.02       10.99      7.87 o 
   1   1  32      179.12      188.04      8.78 o 
   2   1  32      170.86      169.16      8.68 o 
   3   1  32      331.09      320.06     11.17 o 
   4   1  32       18.10       18.91      7.08 o 
   5   1  32      165.03      195.58     10.80 o 
   6   1  32        4.20       -0.23      9.92 o 
   0   2  32      493.94      464.08     26.51 o 
   1   2  32      136.63      135.23      8.70 o 
   2   2  32      235.92      214.81      9.52 o 
   3   2  32       59.35       56.14      7.68 o 
   4   2  32      305.24      323.16     11.81 o 
   5   2  32       14.04       14.74      8.69 o 
   6   2  32      190.16      203.39     14.35 o 
   0   3  32      309.48      282.57     14.67 o 
   1   3  32       47.52       55.74      7.17 o 
   2   3  32       78.28       99.26      8.79 o 
   3   3  32       43.20       38.75      8.39 o 
   4   3  32       78.48       72.17      9.93 o 
   5   3  32       49.48       49.57      9.81 o 
   0   4  32       17.80       14.66      8.43 o 
   1   4  32      263.88      256.87     10.52 o 
   2   4  32       54.07       52.25      9.00 o 
   3   4  32       33.46       27.13      8.63 o 
   4   4  32       79.59       72.85     12.33 o 
   5   4  32       21.72       17.45      9.47 o 
   0   5  32      202.54      216.32     11.08 o 
   1   5  32      314.80      338.24     10.14 o 
   2   5  32       75.09       71.60      8.11 o 
   3   5  32       80.25       79.32      8.21 o 
   4   5  32       33.46       29.70      8.10 o 
   5   5  32        0.81        2.24      8.04 o 
   0   6  32        3.45       -2.10      9.64 o 
   1   6  32        9.84        3.11      6.72 o 
   2   6  32       62.10       69.19      7.21 o 
   3   6  32      124.43      138.45     10.11 o 
   4   6  32       13.16       15.46      8.08 o 
   0   7  32       22.21       28.29     14.05 o 
   1   7  32       96.23      101.76      9.48 o 
   2   7  32       45.08       40.85      7.80 o 
   3   7  32      134.82      165.16     18.26 o 
   0   8  32       19.55        6.03     33.32 o 
   1   8  32      455.50      497.46     14.72 o 
   1   0  33      153.83      168.86     12.94 o 
   2   0  33      264.41      246.95     14.53 o 
   3   0  33      278.09      264.49     15.14 o 
   4   0  33      235.62      257.29     15.65 o 
   5   0  33      473.05      569.71     22.60 o 
   0   1  33      343.31      348.53     16.05 o 
   1   1  33       68.68       73.45      8.04 o 
   2   1  33      154.97      169.15      9.58 o 
   3   1  33       46.92       63.88      7.80 o 
   4   1  33      110.93      113.65     13.26 o 
   5   1  33       10.34        6.10      8.72 o 
   0   2  33       78.26      114.24     12.45 o 
   1   2  33      185.24      191.42      9.30 o 
   2   2  33       25.26       15.88      6.38 o 
   3   2  33       34.81       42.10      7.29 o 
   4   2  33       14.42       25.52      8.92 o 
   5   2  33      139.40      142.00     12.51 o 
   0   3  33       44.42       48.99     10.61 o 
   1   3  33      138.96      140.39      9.43 o 
   2   3  33       26.33       34.81      7.00 o 
   3   3  33       80.79       76.19     10.08 o 
   4   3  33      226.66      261.19     13.30 o 
   5   3  33      186.50      197.18     14.20 o 
   0   4  33       60.62       58.26     10.84 o 
   1   4  33      172.74      186.68      9.95 o 
   2   4  33       42.57       40.90      9.53 o 
   3   4  33       83.75       92.37     10.70 o 
   4   4  33      145.83      150.58     12.59 o 
   5   4  33      234.26      236.15     13.96 o 
   0   5  33       76.41       83.87     17.89 o 
   1   5  33       75.85       85.25     10.30 o 
   2   5  33       59.37       78.89     10.21 o 
   3   5  33      281.85      287.51     14.06 o 
   4   5  33       12.97       12.25      9.78 o 
   0   6  33        0.62       -9.56      9.91 o 
   1   6  33      110.06      101.31      8.95 o 
   2   6  33       46.89       46.71      7.26 o 
   3   6  33      115.65      109.57      9.95 o 
   0   7  33        3.11       10.57     10.42 o 
   1   7  33      219.14      238.26     11.01 o 
   2   7  33      430.09      450.11     14.27 o 
   0   0  34       64.64       45.60     14.03 o 
   1   0  34        7.83       11.13      8.73 o 
   2   0  34       54.40       69.92     20.63 o 
   3   0  34       24.92       31.60     10.96 o 
   4   0  34        6.90        0.57     10.66 o 
   5   0  34      143.76      191.41     44.88 o 
   0   1  34      360.67      344.47     16.28 o 
   1   1  34       48.73       50.37      7.26 o 
   2   1  34       63.71       68.53      7.71 o 
   3   1  34       49.52       57.71      9.19 o 
   4   1  34      175.24      196.37     11.05 o 
   5   1  34       51.07       47.39     10.16 o 
   0   2  34      345.51      343.42     16.43 o 
   1   2  34      220.75      237.01     10.22 o 
   2   2  34       47.25       62.54     12.64 o 
   3   2  34       40.21       36.72      7.54 o 
   4   2  34       55.70       69.41     14.55 o 
   5   2  34        0.58       -9.17      9.17 o 
   0   3  34       75.81       96.56     17.63 o 
   1   3  34       71.70       71.80      8.22 o 
   2   3  34       31.12       32.22      7.39 o 
   3   3  34      113.81      117.65     11.49 o 
   4   3  34      108.06      124.77     11.83 o 
   5   3  34       64.96       81.71     11.66 o 
   0   4  34      135.76      160.74     20.76 o 
   1   4  34      142.48      129.48     13.26 o 
   2   4  34       83.58       93.00     10.49 o 
   3   4  34        2.76        1.64      8.80 o 
   4   4  34      141.47      143.81     13.03 o 
   0   5  34      263.73      306.55     23.88 o 
   1   5  34      129.11      163.98     12.63 o 
   2   5  34       61.65       61.64     10.32 o 
   3   5  34      181.28      219.14     13.63 o 
   4   5  34       20.28       20.29     10.06 o 
   0   6  34        1.75        3.11     15.05 o 
   1   6  34       17.39       23.43      9.06 o 
   2   6  34        0.19       -7.61      7.61 o 
   3   6  34       39.29       46.80      8.83 o 
   0   7  34      567.35      682.10     24.81 o 
   1   7  34       85.32      103.27      9.93 o 
   1   0  35       11.67       13.15      9.54 o 
   2   0  35       85.99       88.43     12.16 o 
   3   0  35      150.48      167.74     14.92 o 
   4   0  35        0.18       -4.65     10.62 o 
   5   0  35        1.70        4.99     11.75 o 
   0   1  35        0.00       30.32      9.79 o 
   1   1  35      100.34      118.86      9.15 o 
   2   1  35      367.10      366.09     12.57 o 
   3   1  35       32.42       36.16      7.76 o 
   4   1  35        5.27        2.96      7.61 o 
   5   1  35      114.75      127.63     12.67 o 
   0   2  35       78.81       91.18     12.27 o 
   1   2  35      103.39      111.45      8.91 o 
   2   2  35       81.06       97.55      8.75 o 
   3   2  35       89.53      112.62      9.57 o 
   4   2  35      170.12      183.85     13.93 o 
   0   3  35       60.41       53.55     11.11 o 
   1   3  35      138.68      182.85     10.55 o 
   2   3  35       17.49        5.99      7.56 o 
   3   3  35      212.64      235.34     13.12 o 
   4   3  35       73.29       73.05     11.24 o 
   0   4  35      177.53      184.01     14.23 o 
   1   4  35       75.04       90.91     10.40 o 
   2   4  35       68.99       83.09     11.23 o 
   3   4  35      505.73      535.54     18.41 o 
   4   4  35       87.72       84.07     12.27 o 
   0   5  35       31.83       67.65     18.12 o 
   1   5  35      313.53      307.57     14.23 o 
   2   5  35        4.10        6.95      8.98 o 
   3   5  35      180.40      205.31     13.74 o 
   0   6  35      311.19      329.02     25.65 o 
   1   6  35       54.88       64.01     13.66 o 
   2   6  35      130.54      121.27     15.61 o 
   0   0  36      162.75      187.93     21.85 o 
   1   0  36       61.56       43.20     11.34 o 
   2   0  36        0.02        7.61      9.78 o 
   3   0  36       13.31       14.40     11.35 o 
   4   0  36       20.46       21.92     20.18 o 
   0   1  36      442.65      449.01     19.31 o 
   1   1  36       34.87       45.11      7.71 o 
   2   1  36      131.32      186.74     10.73 o 
   3   1  36       69.55       89.04      9.36 o 
   4   1  36       69.51      101.47      9.97 o 
   0   2  36       10.47       20.57     10.66 o 
   1   2  36      211.52      223.53     10.41 o 
   2   2  36       25.85       33.58      7.76 o 
   3   2  36      303.88      331.95     12.74 o 
   4   2  36      146.33      180.06     14.15 o 
   0   3  36       93.06      106.09     13.29 o 
   1   3  36      100.30      125.48      9.75 o 
   2   3  36       16.18       22.69      7.84 o 
   3   3  36       89.75       83.39     11.40 o 
   0   4  36      338.86      336.90     17.84 o 
   1   4  36       65.01       71.81     10.70 o 
   2   4  36      205.14      228.66     13.23 o 
   3   4  36      201.71      223.29     13.73 o 
   0   5  36       22.95       20.84     16.85 o 
   1   5  36       48.40       62.27     10.61 o 
   2   5  36       20.94       14.90      9.94 o 
   1   0  37        1.30        4.37      9.87 o 
   2   0  37      580.96      551.52     22.12 o 
   3   0  37       92.24      104.64     14.17 o 
   0   1  37       15.65       44.90     11.94 o 
   1   1  37      106.09      110.02      9.51 o 
   2   1  37      294.85      288.27     11.88 o 
   3   1  37      245.02      251.97     11.90 o 
   0   2  37       51.30       46.79     11.52 o 
   1   2  37      159.42      179.36     10.64 o 
   2   2  37       33.51       42.39      8.53 o 
   3   2  37      309.34      324.08     17.68 o 
   0   3  37       55.98       70.92     12.93 o 
   1   3  37       42.25       57.25      8.75 o 
   2   3  37      105.32      100.67     11.63 o 
   3   3  37        8.99        2.69      9.85 o 
   0   4  37       12.11        7.98     12.41 o 
   1   4  37      124.24      152.77     19.97 o 
   2   4  37       38.36       32.48     10.34 o 
   0   5  37      113.88      166.47     24.04 o 
   0   0  38      127.61      138.60     21.03 o 
   1   0  38      409.79      413.78     24.19 o 
   2   0  38      230.28      277.30     17.04 o 
   3   0  38      337.10      303.31     18.00 o 
   0   1  38      159.94      191.82     16.44 o 
   1   1  38       79.59       76.98      9.26 o 
   2   1  38       72.39      104.65     10.06 o 
   3   1  38       19.69       29.26      8.80 o 
   0   2  38        1.33        5.33     11.06 o 
   1   2  38      129.90      185.04     14.74 o 
   2   2  38       27.43       20.19     10.15 o 
   0   3  38      651.24      694.12     25.16 o 
   1   3  38      164.10      206.51     12.18 o 
   2   3  38       53.38       61.78     11.16 o 
   0   4  38       21.91       -1.08     12.58 o 
   1   0  39       22.02       32.01     12.10 o 
   2   0  39      517.87      521.48     22.57 o 
   0   1  39      215.99      247.47     16.83 o 
   1   1  39      112.78      142.17     10.95 o 
   0   2  39      304.22      319.47     24.06 o 
   1   2  39      125.55      125.91     10.82 o 
                                                 
